# Supplementary material for: Diethyl 2-{[(4-meth­oxy-3-pyrid­yl)amino]­methyl­idene}malonate
Source: Acta Crystallogr Sect E Struct Rep Online. 2011 Jul 9;67(Pt 8):o1946. doi: 10.1107/S1600536811026353 (PMC3212332; doi:10.1107/S1600536811026353)
Supplement: Supplementary file 1 [file e-67-o1946-sup1.cif]

##############################################################################
#                                                                            #
# This CIF contains the data in a paper accepted for publication in          #
# Acta Crystallographica Section E. It conforms to the requirements of       #
# Notes for Authors for Acta Crystallographica Section E, and has been       #
# peer reviewed under the auspices of the IUCr Commission on Journals.       #
#                                                                            #
# Full details of the Crystallographic Information File format               #
# are given in the paper "The Crystallographic Information File (CIF):       #
# a New Standard Archive File for Crystallography" by S. R. Hall, F. H.      #
# Allen and I. D. Brown [Acta Cryst. (1991), A47, 655-685].                  #
#                                                                            #
# The current version of the core CIF dictionary is obtainable from          #
# ftp://ftp.iucr.org/pub/cif_core.dic.                                       #
#                                                                            #
# Software is freely available for graphical display of the structure(s)     #
# in this CIF. For information consult the CIF software page                 #
# http://www.iucr.org/resources/cif/software.                                #
#                                                                            #
# This file may be used for bona fide research purposes within the           #
# scientific community so long as proper attribution is given to the journal # 
# article from which it was obtained.                                        #
#                                                                            #
##############################################################################
data_I
_audit_creation_method     SHELXL-97
_chemical_name_systematic
;
Diethyl 2-{[(4-methoxy-3-pyridyl)amino]methylidene}malonate
;
_chemical_name_common     ?
_chemical_formula_moiety     'C14 H18 N2 O5'
_chemical_formula_sum     'C14 H18 N2 O5'
_chemical_formula_iupac     'C14 H18 N2 O5'
_chemical_formula_weight     294.30
_chemical_melting_point     ?
_symmetry_cell_setting     monoclinic
_symmetry_space_group_name_H-M     'P 21/c'
_symmetry_space_group_name_Hall     '-P 2ybc'
loop_
    _symmetry_equiv_pos_as_xyz
    'x, y, z'
    '-x, y+1/2, -z+1/2'
    '-x, -y, -z'
    'x, -y-1/2, z-1/2'
_cell_length_a     19.012(4)
_cell_length_b     8.6620(17)
_cell_length_c     9.1600(18)
_cell_angle_alpha     90.00
_cell_angle_beta     94.08(3)
_cell_angle_gamma     90.00
_cell_volume     1504.7(5)
_cell_formula_units_Z     4
_cell_measurement_reflns_used     25
_cell_measurement_theta_min     10
_cell_measurement_theta_max     13
_cell_measurement_temperature     295(2)
_exptl_crystal_description     block
_exptl_crystal_colour     colourless
_exptl_crystal_size_max     0.30
_exptl_crystal_size_mid     0.20
_exptl_crystal_size_min     0.10
_exptl_crystal_density_diffrn     1.299
_exptl_crystal_density_meas     ?
_exptl_crystal_density_method     'not measured'
_exptl_crystal_F_000     624
_exptl_absorpt_coefficient_mu     0.099
_exptl_absorpt_correction_type     psi-scan
_exptl_absorpt_process_details     '(North <i>et al.</i>, 1968)'
_exptl_absorpt_correction_T_min     0.9708
_exptl_absorpt_correction_T_max     0.9901
_exptl_special_details
;
;
_diffrn_ambient_temperature     295(2)
_diffrn_radiation_type     MoK\a
_diffrn_radiation_wavelength     0.71073
_diffrn_radiation_source     'fine-focus sealed tube'
_diffrn_radiation_monochromator     graphite
_diffrn_measurement_device_type     'Enraf--Nonius CAD-4'
_diffrn_measurement_method     \w/2\q
_diffrn_detector_area_resol_mean     ?
_diffrn_reflns_number     2843
_diffrn_reflns_av_R_equivalents     0.0338
_diffrn_reflns_av_sigmaI/netI     0.0499
_diffrn_reflns_theta_min     1.07
_diffrn_reflns_theta_max     25.36
_diffrn_reflns_theta_full     25.36
_diffrn_measured_fraction_theta_max     1.000
_diffrn_measured_fraction_theta_full     1.000
_diffrn_reflns_limit_h_min     -22
_diffrn_reflns_limit_h_max     0
_diffrn_reflns_limit_k_min     0
_diffrn_reflns_limit_k_max     10
_diffrn_reflns_limit_l_min     -10
_diffrn_reflns_limit_l_max     11
_diffrn_standards_number     3
_diffrn_standards_interval_count     200
_diffrn_standards_interval_time     120
_diffrn_standards_decay_%     1
_refine_special_details
;
Refinement of <i>F</i>^2^ against ALL reflections. The weighted <i>R</i>-factor
<i>wR</i> and goodness of fit <i>S</i> are based on <i>F</i>^2^, conventional
<i>R</i>-factors <i>R</i> are based on <i>F</i>, with <i>F</i> set to zero for
negative <i>F</i>^2^. The threshold expression of <i>F</i>^2^ >
\s(<i>F</i>^2^) is used only for calculating <i>R</i>-factors(gt) <i>etc</i>.
and is not relevant to the choice of reflections for refinement.
<i>R</i>-factors based on <i>F</i>^2^ are statistically about twice as large
as those based on <i>F</i>, and <i>R</i>- factors based on ALL data will be
even larger.
;
_reflns_number_total     2758
_reflns_number_gt     1452
_reflns_threshold_expression     I>2sigma(I)
_refine_ls_structure_factor_coef     Fsqd
_refine_ls_matrix_type     full
_refine_ls_R_factor_all     0.1170
_refine_ls_R_factor_gt     0.0587
_refine_ls_wR_factor_gt     0.1222
_refine_ls_wR_factor_ref     0.1423
_refine_ls_goodness_of_fit_ref     1.005
_refine_ls_restrained_S_all     1.005
_refine_ls_number_reflns     2758
_refine_ls_number_parameters     190
_refine_ls_number_restraints     0
_refine_ls_hydrogen_treatment     constr
_refine_ls_weighting_scheme     calc
_refine_ls_weighting_details
                 'calc w=1/[\s^2^(Fo^2^)+(0.0560P)^2^] where P=(Fo^2^+2Fc^2^)/3'
_atom_sites_solution_hydrogens     geom
_atom_sites_solution_primary     direct
_atom_sites_solution_secondary     difmap
_refine_ls_shift/su_max     0.000
_refine_ls_shift/su_mean     0.000
_refine_diff_density_max     0.162
_refine_diff_density_min     -0.143
_refine_ls_extinction_method     none
_refine_ls_extinction_coef     ?
loop_
    _atom_type_symbol
    _atom_type_description
    _atom_type_scat_dispersion_real
    _atom_type_scat_dispersion_imag
    _atom_type_scat_source
    'C' 'C' 0.0033 0.0016
                         'International Tables Vol C Tables 4.2.6.8 and 6.1.1.4'
    'H' 'H' 0.0000 0.0000
                         'International Tables Vol C Tables 4.2.6.8 and 6.1.1.4'
    'N' 'N' 0.0061 0.0033
                         'International Tables Vol C Tables 4.2.6.8 and 6.1.1.4'
    'O' 'O' 0.0106 0.0060
                         'International Tables Vol C Tables 4.2.6.8 and 6.1.1.4'
_computing_data_collection     'CAD-4 Software (Enraf--Nonius, 1985)'
_computing_cell_refinement     'CAD-4 Software (Enraf--Nonius, 1985)'
_computing_data_reduction     'XCAD4 (Harms & Wocadlo, 1995)'
_computing_structure_solution     'SHELXS97 (Sheldrick, 2008)'
_computing_structure_refinement     'SHELXS97 (Sheldrick, 2008)'
_computing_molecular_graphics     'SHELXTL (Sheldrick, 2008)'
_computing_publication_material     'SHELXTL (Sheldrick, 2008)'
loop_
    _atom_site_type_symbol
    _atom_site_label
    _atom_site_fract_x
    _atom_site_fract_y
    _atom_site_fract_z
    _atom_site_U_iso_or_equiv
    _atom_site_adp_type
    _atom_site_calc_flag
    _atom_site_refinement_flags
    _atom_site_occupancy
    _atom_site_symmetry_multiplicity
    _atom_site_disorder_assembly
    _atom_site_disorder_group
    O O1 0.15081(10) 0.3780(2) 0.5511(2) 0.0649(6) Uani d . 1 1 . .
    C C1 0.11221(14) 0.4906(3) 0.4828(3) 0.0502(7) Uani d . 1 1 . .
    N N1 0.03465(13) 0.7408(3) 0.3671(3) 0.0668(7) Uani d . 1 1 . .
    N N2 0.17585(11) 0.6573(2) 0.6532(2) 0.0527(6) Uani d . 1 1 . .
    H H2A 0.1916 0.5742 0.6954 0.063 Uiso calc R 1 1 . .
    O O2 0.25551(12) 1.0765(2) 0.7731(2) 0.0826(8) Uani d . 1 1 . .
    C C2 0.06290(15) 0.4714(3) 0.3677(3) 0.0591(8) Uani d . 1 1 . .
    H H2B 0.0543 0.3744 0.3268 0.071 Uiso calc R 1 1 . .
    O O3 0.31389(12) 0.9837(2) 0.9718(2) 0.0868(8) Uani d . 1 1 . .
    C C3 0.02656(15) 0.5984(4) 0.3142(3) 0.0645(9) Uani d . 1 1 . .
    H H3A -0.0062 0.5840 0.2350 0.077 Uiso calc R 1 1 . .
    O O4 0.26443(12) 0.5409(2) 0.8621(2) 0.0804(7) Uani d . 1 1 . .
    C C4 0.08378(14) 0.7576(3) 0.4773(3) 0.0590(8) Uani d . 1 1 . .
    H H4A 0.0916 0.8563 0.5150 0.071 Uiso calc R 1 1 . .
    O O5 0.34811(10) 0.6944(2) 0.9616(2) 0.0662(6) Uani d . 1 1 . .
    C C5 0.12345(14) 0.6392(3) 0.5386(3) 0.0463(7) Uani d . 1 1 . .
    C C6 0.14403(17) 0.2247(3) 0.4922(4) 0.0776(10) Uani d . 1 1 . .
    H H6A 0.1740 0.1558 0.5503 0.116 Uiso calc R 1 1 . .
    H H6B 0.1576 0.2245 0.3933 0.116 Uiso calc R 1 1 . .
    H H6C 0.0959 0.1913 0.4937 0.116 Uiso calc R 1 1 . .
    C C7 0.20362(14) 0.7889(3) 0.7033(3) 0.0528(7) Uani d . 1 1 . .
    H H7A 0.1854 0.8789 0.6601 0.063 Uiso calc R 1 1 . .
    C C8 0.25623(14) 0.8065(3) 0.8119(3) 0.0484(7) Uani d . 1 1 . .
    C C9 0.27475(15) 0.9670(3) 0.8476(3) 0.0591(8) Uani d . 1 1 . .
    C C10 0.3349(2) 1.1375(4) 1.0158(5) 0.1076(14) Uani d . 1 1 . .
    H H10A 0.3393 1.2015 0.9301 0.129 Uiso calc R 1 1 . .
    H H10B 0.2996 1.1831 1.0739 0.129 Uiso calc R 1 1 . .
    C C11 0.4004(2) 1.1295(4) 1.0990(5) 0.1279(16) Uani d . 1 1 . .
    H H11A 0.4144 1.2313 1.1305 0.192 Uiso calc R 1 1 . .
    H H11B 0.4353 1.0869 1.0399 0.192 Uiso calc R 1 1 . .
    H H11C 0.3958 1.0649 1.1829 0.192 Uiso calc R 1 1 . .
    C C12 0.28810(15) 0.6696(3) 0.8807(3) 0.0526(7) Uani d . 1 1 . .
    C C13 0.38151(16) 0.5613(3) 1.0303(3) 0.0721(9) Uani d . 1 1 . .
    H H13A 0.4013 0.4961 0.9576 0.087 Uiso calc R 1 1 . .
    H H13B 0.3475 0.5014 1.0804 0.087 Uiso calc R 1 1 . .
    C C14 0.43854(18) 0.6193(4) 1.1373(4) 0.0959(12) Uani d . 1 1 . .
    H H14A 0.4621 0.5333 1.1855 0.144 Uiso calc R 1 1 . .
    H H14B 0.4183 0.6836 1.2086 0.144 Uiso calc R 1 1 . .
    H H14C 0.4719 0.6781 1.0864 0.144 Uiso calc R 1 1 . .
loop_
    _atom_site_aniso_label
    _atom_site_aniso_U_11
    _atom_site_aniso_U_22
    _atom_site_aniso_U_33
    _atom_site_aniso_U_12
    _atom_site_aniso_U_13
    _atom_site_aniso_U_23
    O1 0.0708(14) 0.0499(12) 0.0701(13) 0.0029(10) -0.0218(11) -0.0015(10)
    C1 0.0463(16) 0.0575(17) 0.0455(15) 0.0011(14) -0.0067(13) 0.0004(13)
    N1 0.0626(17) 0.0728(17) 0.0629(16) 0.0032(14) -0.0106(13) 0.0104(14)
    N2 0.0607(15) 0.0465(14) 0.0490(13) 0.0003(12) -0.0088(11) -0.0020(11)
    O2 0.1070(19) 0.0537(13) 0.0823(16) 0.0006(12) -0.0257(14) 0.0033(11)
    C2 0.0626(19) 0.0608(19) 0.0523(17) -0.0071(16) -0.0065(15) -0.0006(15)
    O3 0.1061(18) 0.0546(13) 0.0922(17) -0.0018(12) -0.0465(14) -0.0092(11)
    C3 0.060(2) 0.080(2) 0.0512(18) -0.0070(17) -0.0126(15) 0.0049(16)
    O4 0.0954(17) 0.0519(13) 0.0881(16) -0.0083(12) -0.0342(13) 0.0069(11)
    C4 0.0562(19) 0.0590(18) 0.0601(18) -0.0002(15) -0.0084(15) 0.0010(15)
    O5 0.0625(13) 0.0543(12) 0.0786(14) -0.0005(10) -0.0184(11) 0.0023(10)
    C5 0.0471(16) 0.0533(17) 0.0379(14) -0.0012(14) -0.0017(12) 0.0030(12)
    C6 0.086(2) 0.0476(19) 0.096(3) 0.0027(17) -0.0172(19) -0.0094(17)
    C7 0.0563(18) 0.0485(17) 0.0533(17) 0.0021(15) 0.0018(14) -0.0020(14)
    C8 0.0485(16) 0.0480(16) 0.0482(15) -0.0025(14) 0.0003(13) -0.0016(13)
    C9 0.0544(19) 0.059(2) 0.0629(19) -0.0010(16) -0.0062(15) -0.0029(16)
    C10 0.115(3) 0.055(2) 0.142(3) -0.004(2) -0.063(3) -0.021(2)
    C11 0.120(3) 0.090(3) 0.164(4) -0.022(3) -0.063(3) -0.002(3)
    C12 0.0569(19) 0.0520(18) 0.0481(16) -0.0066(15) -0.0020(15) -0.0035(14)
    C13 0.071(2) 0.069(2) 0.073(2) 0.0150(18) -0.0134(18) 0.0041(17)
    C14 0.078(2) 0.110(3) 0.095(3) 0.014(2) -0.028(2) 0.000(2)
_geom_special_details
;
All e.s.d.'s (except the e.s.d. in the dihedral angle between two l.s. planes)
are estimated using the full covariance matrix. The cell e.s.d.'s are taken
into account individually in the estimation of e.s.d.'s in distances, angles
and torsion angles; correlations between e.s.d.'s in cell parameters are only
used when they are defined by crystal symmetry. An approximate (isotropic)
treatment of cell e.s.d.'s is used for estimating e.s.d.'s involving l.s.
planes.
;
loop_
    _geom_bond_atom_site_label_1
    _geom_bond_atom_site_label_2
    _geom_bond_site_symmetry_2
    _geom_bond_distance
    _geom_bond_publ_flag
    O1 C1 . 1.348(3) ?
    O1 C6 . 1.436(3) ?
    C1 C2 . 1.370(3) ?
    C1 C5 . 1.396(3) ?
    N1 C3 . 1.330(4) ?
    N1 C4 . 1.333(3) ?
    N2 C7 . 1.325(3) ?
    N2 C5 . 1.404(3) ?
    N2 H2A . 0.8600 ?
    O2 C9 . 1.210(3) ?
    C2 C3 . 1.371(4) ?
    C2 H2B . 0.9300 ?
    O3 C9 . 1.323(3) ?
    O3 C10 . 1.440(3) ?
    C3 H3A . 0.9300 ?
    O4 C12 . 1.209(3) ?
    C4 C5 . 1.370(3) ?
    C4 H4A . 0.9300 ?
    O5 C12 . 1.333(3) ?
    O5 C13 . 1.440(3) ?
    C6 H6A . 0.9600 ?
    C6 H6B . 0.9600 ?
    C6 H6C . 0.9600 ?
    C7 C8 . 1.368(3) ?
    C7 H7A . 0.9300 ?
    C8 C12 . 1.455(4) ?
    C8 C9 . 1.465(4) ?
    C10 C11 . 1.414(4) ?
    C10 H10A . 0.9700 ?
    C10 H10B . 0.9700 ?
    C11 H11A . 0.9600 ?
    C11 H11B . 0.9600 ?
    C11 H11C . 0.9600 ?
    C13 C14 . 1.495(4) ?
    C13 H13A . 0.9700 ?
    C13 H13B . 0.9700 ?
    C14 H14A . 0.9600 ?
    C14 H14B . 0.9600 ?
    C14 H14C . 0.9600 ?
loop_
    _geom_angle_atom_site_label_1
    _geom_angle_atom_site_label_2
    _geom_angle_atom_site_label_3
    _geom_angle_site_symmetry_1
    _geom_angle_site_symmetry_3
    _geom_angle
    _geom_angle_publ_flag
    C1 O1 C6 . . 117.6(2) ?
    O1 C1 C2 . . 126.1(3) ?
    O1 C1 C5 . . 115.6(2) ?
    C2 C1 C5 . . 118.2(3) ?
    C3 N1 C4 . . 115.7(3) ?
    C7 N2 C5 . . 126.8(2) ?
    C7 N2 H2A . . 116.6 ?
    C5 N2 H2A . . 116.6 ?
    C1 C2 C3 . . 118.5(3) ?
    C1 C2 H2B . . 120.7 ?
    C3 C2 H2B . . 120.7 ?
    C9 O3 C10 . . 118.0(2) ?
    N1 C3 C2 . . 124.9(3) ?
    N1 C3 H3A . . 117.6 ?
    C2 C3 H3A . . 117.6 ?
    N1 C4 C5 . . 124.4(3) ?
    N1 C4 H4A . . 117.8 ?
    C5 C4 H4A . . 117.8 ?
    C12 O5 C13 . . 116.6(2) ?
    C4 C5 C1 . . 118.3(2) ?
    C4 C5 N2 . . 124.3(2) ?
    C1 C5 N2 . . 117.3(2) ?
    O1 C6 H6A . . 109.5 ?
    O1 C6 H6B . . 109.5 ?
    H6A C6 H6B . . 109.5 ?
    O1 C6 H6C . . 109.5 ?
    H6A C6 H6C . . 109.5 ?
    H6B C6 H6C . . 109.5 ?
    N2 C7 C8 . . 126.9(3) ?
    N2 C7 H7A . . 116.5 ?
    C8 C7 H7A . . 116.5 ?
    C7 C8 C12 . . 119.0(2) ?
    C7 C8 C9 . . 114.8(2) ?
    C12 C8 C9 . . 126.2(2) ?
    O2 C9 O3 . . 121.9(3) ?
    O2 C9 C8 . . 124.0(3) ?
    O3 C9 C8 . . 114.1(3) ?
    C11 C10 O3 . . 108.8(3) ?
    C11 C10 H10A . . 109.9 ?
    O3 C10 H10A . . 109.9 ?
    C11 C10 H10B . . 109.9 ?
    O3 C10 H10B . . 109.9 ?
    H10A C10 H10B . . 108.3 ?
    C10 C11 H11A . . 109.5 ?
    C10 C11 H11B . . 109.5 ?
    H11A C11 H11B . . 109.5 ?
    C10 C11 H11C . . 109.5 ?
    H11A C11 H11C . . 109.5 ?
    H11B C11 H11C . . 109.5 ?
    O4 C12 O5 . . 121.5(3) ?
    O4 C12 C8 . . 123.4(3) ?
    O5 C12 C8 . . 115.0(2) ?
    O5 C13 C14 . . 107.1(3) ?
    O5 C13 H13A . . 110.3 ?
    C14 C13 H13A . . 110.3 ?
    O5 C13 H13B . . 110.3 ?
    C14 C13 H13B . . 110.3 ?
    H13A C13 H13B . . 108.5 ?
    C13 C14 H14A . . 109.5 ?
    C13 C14 H14B . . 109.5 ?
    H14A C14 H14B . . 109.5 ?
    C13 C14 H14C . . 109.5 ?
    H14A C14 H14C . . 109.5 ?
    H14B C14 H14C . . 109.5 ?
loop_
    _geom_torsion_atom_site_label_1
    _geom_torsion_atom_site_label_2
    _geom_torsion_atom_site_label_3
    _geom_torsion_atom_site_label_4
    _geom_torsion_site_symmetry_1
    _geom_torsion_site_symmetry_2
    _geom_torsion_site_symmetry_3
    _geom_torsion_site_symmetry_4
    _geom_torsion
    _geom_torsion_publ_flag
    C6 O1 C1 C2 . . . . 5.0(4) ?
    C6 O1 C1 C5 . . . . -176.5(2) ?
    O1 C1 C2 C3 . . . . 177.8(3) ?
    C5 C1 C2 C3 . . . . -0.7(4) ?
    C4 N1 C3 C2 . . . . 2.2(4) ?
    C1 C2 C3 N1 . . . . -1.1(5) ?
    C3 N1 C4 C5 . . . . -1.7(4) ?
    N1 C4 C5 C1 . . . . 0.1(4) ?
    N1 C4 C5 N2 . . . . 179.1(3) ?
    O1 C1 C5 C4 . . . . -177.5(2) ?
    C2 C1 C5 C4 . . . . 1.1(4) ?
    O1 C1 C5 N2 . . . . 3.4(4) ?
    C2 C1 C5 N2 . . . . -177.9(2) ?
    C7 N2 C5 C4 . . . . -12.2(4) ?
    C7 N2 C5 C1 . . . . 166.8(3) ?
    C5 N2 C7 C8 . . . . -177.8(3) ?
    N2 C7 C8 C12 . . . . 1.7(4) ?
    N2 C7 C8 C9 . . . . -178.1(3) ?
    C10 O3 C9 O2 . . . . -1.4(5) ?
    C10 O3 C9 C8 . . . . 179.8(3) ?
    C7 C8 C9 O2 . . . . -12.7(4) ?
    C12 C8 C9 O2 . . . . 167.5(3) ?
    C7 C8 C9 O3 . . . . 166.0(3) ?
    C12 C8 C9 O3 . . . . -13.8(4) ?
    C9 O3 C10 C11 . . . . -150.4(4) ?
    C13 O5 C12 O4 . . . . -2.5(4) ?
    C13 O5 C12 C8 . . . . -179.5(2) ?
    C7 C8 C12 O4 . . . . -10.7(4) ?
    C9 C8 C12 O4 . . . . 169.1(3) ?
    C7 C8 C12 O5 . . . . 166.2(2) ?
    C9 C8 C12 O5 . . . . -14.0(4) ?
    C12 O5 C13 C14 . . . . -168.9(3) ?
loop_
    _geom_hbond_atom_site_label_D
    _geom_hbond_atom_site_label_H
    _geom_hbond_atom_site_label_A
    _geom_hbond_site_symmetry_A
    _geom_hbond_distance_DH
    _geom_hbond_distance_HA
    _geom_hbond_distance_DA
    _geom_hbond_angle_DHA
    _geom_hbond_publ_flag
    N2 H2A O4 . 0.86 2.01 2.656(3) 131 yes
    C6 H6A O2 1_545 0.96 2.57 3.462(4) 155 yes
    C2 H2B N1 2_545 0.93 2.63 3.389(3) 139 yes
data_global
_journal_date_recd_electronic     2011-06-30
_journal_date_accepted     2011-07-03
_journal_name_full     'Acta Crystallographica, Section E'
_journal_year     2011
_journal_volume     67
_journal_issue      8
_journal_page_first     o1946
_journal_page_last     o1946
_journal_paper_category     QO
_journal_coeditor_code     CV5129
_publ_contact_author_name     'Dr. Zhang Zhi-Fang'
_publ_contact_author_address
;
School of Chemistry and Chemical Engineering ,Yulin University, Yulin 719000,
People's Republic of China
;
_publ_contact_author_email     zhifang889@126.com
_publ_contact_author_fax     '86 0912 3891144'
_publ_contact_author_phone     '86 0912 3891144'
_publ_section_title
;
Diethyl 2-{[(4-methoxy-3-pyridyl)amino]methylidene}malonate
;
loop_
    _publ_author_name
    _publ_author_footnote
    _publ_author_address
    'Zhang, Zhi-Fang' .
;
School of Chemistry and Chemical Engineering ,Yulin University, Yulin 719000,
People's Republic of China
;
_publ_section_synopsis     .
