# Supplementary material for: Diethyl 2-{[(4-meth­oxy-3-pyrid­yl)amino]­methyl­idene}malonate
Source: Acta Crystallogr Sect E Struct Rep Online. 2011 Jul 9;67(Pt 8):o1946. doi: 10.1107/S1600536811026353 (PMC3212332; doi:10.1107/S1600536811026353)
Supplement: Supplementary file 2 [file e-67-o1946-Isup2.hkl]

# 
# h,k,l, Fc-squared, Fo-squared, sigma(Fo-squared) and status flag 
# 
data_I
_shelx_title ' X in P2(1)/c' 
_shelx_refln_list_code          4 
_shelx_F_calc_maximum      310.93 
_exptl_crystal_F_000       624.00 
_reflns_d_resolution_high  0.8296 
 
loop_ 
 _symmetry_equiv_pos_as_xyz 
 'x, y, z' 
 '-x, y+1/2, -z+1/2' 
 '-x, -y, -z' 
 'x, -y-1/2, z-1/2' 
 
_cell_length_a    19.0120 
_cell_length_b     8.6620 
_cell_length_c     9.1600 
_cell_angle_alpha  90.000 
_cell_angle_beta   94.080 
_cell_angle_gamma  90.000 
 
_shelx_F_squared_multiplier     1.000 
 
loop_ 
 _refln_index_h 
 _refln_index_k 
 _refln_index_l 
 _refln_F_squared_calc 
 _refln_F_squared_meas 
 _refln_F_squared_sigma 
 _refln_observed_status 
   1   0   0     3116.72     3724.49     58.63 o 
   2   0   0    11063.15    11170.12    150.51 o 
   3   0   0     2630.13     2678.29     82.12 o 
   4   0   0     1160.78     1080.20     16.52 o 
   5   0   0      949.73      812.78     16.70 o 
   6   0   0      130.85      144.31      9.80 o 
   7   0   0     2455.09     2350.04     25.70 o 
   8   0   0      153.19      205.70     14.60 o 
   9   0   0      867.42      789.43     20.71 o 
  10   0   0     1099.64      993.91     24.02 o 
  11   0   0      167.86      139.36     16.95 o 
  12   0   0       20.77        2.52     13.40 o 
  13   0   0      590.21      556.35     20.35 o 
  14   0   0       50.12       48.80     14.32 o 
  15   0   0       70.81       65.78     13.86 o 
  16   0   0        5.83       17.93     10.93 o 
  17   0   0      107.50      100.10     13.20 o 
  18   0   0        0.79        3.85      9.90 o 
  19   0   0        9.45        0.87     11.07 o 
  20   0   0        1.44        0.87      9.85 o 
  21   0   0       24.27       29.76     11.57 o 
  22   0   0       37.19       38.57     12.79 o 
   1   1   0     5622.28     5624.40     98.96 o 
   2   1   0       36.43       29.88      3.19 o 
   3   1   0       31.40       27.10      3.58 o 
   4   1   0     1111.68     1206.89     14.19 o 
   5   1   0     3454.69     3592.66     26.81 o 
   6   1   0      995.84      981.10     14.94 o 
   7   1   0      466.71      453.68     12.16 o 
   8   1   0      200.54      194.63      8.92 o 
   9   1   0       14.21        5.48      3.37 o 
  10   1   0       55.16       65.98      6.34 o 
  11   1   0      330.58      282.78     12.87 o 
  12   1   0     1783.52     1888.65     30.32 o 
  13   1   0        1.10        3.54      4.86 o 
  14   1   0       16.17       19.13      6.09 o 
  15   1   0        1.97        0.00      6.11 o 
  16   1   0        5.64       13.05      6.33 o 
  17   1   0        6.84        9.04      7.12 o 
  18   1   0       14.40       16.50      8.35 o 
  19   1   0        0.23        9.25      9.25 o 
  20   1   0       15.54       22.06      9.89 o 
  21   1   0        5.16        5.14      9.35 o 
  22   1   0       60.39       82.01     14.61 o 
   0   2   0        1.28        2.78      1.77 o 
   1   2   0     1288.27     1296.47     14.04 o 
   2   2   0      457.06      487.09      9.42 o 
   3   2   0     1469.43     1447.90     15.97 o 
   4   2   0      803.42      791.02     12.78 o 
   5   2   0     1222.57     1253.04     16.65 o 
   6   2   0     1649.42     1568.71     20.06 o 
   7   2   0      623.69      597.82     14.53 o 
   8   2   0      207.77      216.71      9.45 o 
   9   2   0      127.43      106.10      7.77 o 
  10   2   0       82.22       88.37      7.05 o 
  11   2   0        0.34        0.47      4.44 o 
  12   2   0        7.45        0.48      5.38 o 
  13   2   0        7.78        2.74      5.96 o 
  14   2   0       84.58       92.90     10.37 o 
  15   2   0       15.01       10.86      7.41 o 
  16   2   0      155.59      179.78     14.56 o 
  17   2   0       10.34        8.89      9.10 o 
  18   2   0      133.57      150.54     15.14 o 
  19   2   0       71.31       90.09     12.66 o 
  20   2   0       25.94       40.57     12.35 o 
  21   2   0        2.57        9.73      9.73 o 
  22   2   0        0.01       22.57      8.42 o 
   1   3   0      406.77      365.16     10.25 o 
   2   3   0      345.07      320.83      9.25 o 
   3   3   0       25.72       23.89      4.29 o 
   4   3   0      405.08      421.76     11.36 o 
   5   3   0      218.87      195.99      8.04 o 
   6   3   0      824.36      847.70     16.98 o 
   7   3   0        0.59        2.52      3.02 o 
   8   3   0      298.53      302.18     11.97 o 
   9   3   0        0.01        5.04      5.81 o 
  10   3   0        2.37        2.20      4.10 o 
  11   3   0      304.52      300.46     14.55 o 
  12   3   0       16.09       17.63      7.31 o 
  13   3   0       45.91       41.50      6.88 o 
  14   3   0       24.36       32.89      7.44 o 
  15   3   0       44.71       38.91      8.92 o 
  16   3   0        0.12        3.16      7.27 o 
  17   3   0        2.75        5.23      8.52 o 
  18   3   0        1.15       11.17      6.44 o 
  19   3   0       77.31       91.13     15.18 o 
  20   3   0        1.34        6.32      9.43 o 
  21   3   0       10.11       21.29     11.96 o 
   0   4   0       52.10       46.09      4.94 o 
   1   4   0      316.59      297.48     10.62 o 
   2   4   0       10.49       13.87      3.52 o 
   3   4   0      933.12      915.39     16.97 o 
   4   4   0      318.67      335.69     11.85 o 
   5   4   0     1027.22     1060.91     20.38 o 
   6   4   0      387.98      415.02     13.85 o 
   7   4   0      478.11      445.25     14.56 o 
   8   4   0       24.22       33.04      8.09 o 
   9   4   0        0.00        3.58      4.01 o 
  10   4   0       52.35       44.22      7.00 o 
  11   4   0        7.08       17.44      4.94 o 
  12   4   0       33.13       29.78      7.41 o 
  13   4   0       15.09        8.17      6.57 o 
  14   4   0        0.15        8.61      6.30 o 
  15   4   0        9.99        5.54      7.71 o 
  16   4   0        1.11       16.20      6.27 o 
  17   4   0       16.45       28.42     10.14 o 
  18   4   0        3.12        5.83      9.66 o 
  19   4   0       29.70       51.08     12.81 o 
  20   4   0        0.52       10.71     10.71 o 
  21   4   0        0.32        2.27      8.55 o 
   1   5   0      104.26      107.79      7.72 o 
   2   5   0      529.12      511.78     15.19 o 
   3   5   0        0.02        3.84      3.84 o 
   4   5   0      378.90      360.27     13.64 o 
   5   5   0       30.10       18.15      7.09 o 
   6   5   0      167.38      180.97     10.18 o 
   7   5   0        0.06        0.94      4.50 o 
   8   5   0       22.66       20.17      5.09 o 
   9   5   0        1.60        2.14      4.54 o 
  10   5   0        4.15        9.54      6.48 o 
  11   5   0       13.62       19.32      6.20 o 
  12   5   0        3.05        3.22      6.07 o 
  13   5   0       27.21       36.40      7.87 o 
  14   5   0        5.50        6.60      6.05 o 
  15   5   0       35.30       39.82      8.69 o 
  16   5   0       95.59      121.03     12.94 o 
  17   5   0       14.19       22.51      9.69 o 
  18   5   0      100.00      112.41     15.87 o 
  19   5   0       11.51       25.39     10.67 o 
  20   5   0        4.48        0.00     10.13 o 
   0   6   0      129.25      118.26      9.92 o 
   1   6   0      120.02      119.13      9.10 o 
   2   6   0      368.00      362.31     14.43 o 
   3   6   0        9.80       13.46      4.84 o 
   4   6   0      138.78      154.93     10.36 o 
   5   6   0      306.38      282.45     14.33 o 
   6   6   0      142.74      149.32     11.11 o 
   7   6   0        8.88        0.53      5.92 o 
   8   6   0       63.83       65.56      8.77 o 
   9   6   0       12.65        3.08      6.61 o 
  10   6   0       39.07       34.04      7.96 o 
  11   6   0       11.83       20.75      6.54 o 
  12   6   0        4.37        7.33      7.42 o 
  13   6   0       27.89       38.44      8.54 o 
  14   6   0        0.12        0.83      7.12 o 
  15   6   0        2.18        0.82      9.10 o 
  16   6   0       13.29        0.00      8.63 o 
  17   6   0      110.29      104.88     14.49 o 
  18   6   0       42.26       51.77     12.26 o 
   1   7   0      868.14      836.19     25.96 o 
   2   7   0      194.96      211.83     14.31 o 
   3   7   0      585.75      582.23     21.57 o 
   4   7   0        6.02        1.24      6.28 o 
   5   7   0      113.18      107.09     11.80 o 
   6   7   0      164.83      195.03     12.83 o 
   7   7   0       15.76       15.16      7.54 o 
   8   7   0       96.14      103.06     11.13 o 
   9   7   0       47.47       57.44      8.66 o 
  10   7   0       85.95       52.59     11.56 o 
  11   7   0       39.60       29.84      9.30 o 
  12   7   0        4.63        2.49      7.92 o 
  13   7   0        0.00        5.14      6.60 o 
  14   7   0       16.08       22.09      7.82 o 
  15   7   0        4.67       12.79      7.52 o 
  16   7   0        1.59        1.84      7.36 o 
   0   8   0       29.75       36.66     10.15 o 
   1   8   0      127.55      104.53     12.87 o 
   2   8   0      167.30      185.54     14.46 o 
   3   8   0       44.19       44.01      8.75 o 
   4   8   0      200.07      186.39     14.90 o 
   5   8   0       24.94       21.85      8.59 o 
   6   8   0       48.99       28.30      8.60 o 
   7   8   0       32.40       36.70      9.32 o 
   8   8   0       39.80       37.78     10.08 o 
   9   8   0       23.01       21.18      8.03 o 
  10   8   0        8.38        1.71      8.65 o 
  11   8   0       68.27       87.01     12.68 o 
  12   8   0        2.62        6.25      8.58 o 
  13   8   0        8.87        8.30      7.34 o 
  14   8   0        0.14        5.64      6.93 o 
   1   9   0        0.34        5.75      7.41 o 
   2   9   0        9.21       18.89      6.60 o 
   3   9   0       22.06       18.08     10.21 o 
   4   9   0        3.58        4.17      8.35 o 
   5   9   0       34.02       35.82     10.86 o 
   6   9   0       49.91       33.82     10.72 o 
   7   9   0        4.58        3.41      8.05 o 
   8   9   0       13.10       10.54      9.06 o 
   9   9   0        3.29        4.51      8.75 o 
  10   9   0        3.03        4.56      9.20 o 
  11   9   0        6.37       13.95      6.63 o 
   0  10   0        3.10        2.75      8.68 o 
   1  10   0        2.73       14.72      7.71 o 
   2  10   0        0.35        2.77      7.28 o 
   3  10   0        0.46        6.34      7.62 o 
   4  10   0        0.97        0.00      8.30 o 
   5  10   0        1.72       19.12      8.47 o 
   6  10   0        1.26        0.91      7.47 o 
 -22   1   1        0.96        8.92      9.57 o 
 -21   1   1       29.89       40.40      9.97 o 
 -20   1   1       14.06       12.86      8.51 o 
 -19   1   1        2.62        8.73      7.63 o 
 -18   1   1       32.84       34.23      8.88 o 
 -17   1   1        4.03        0.81      6.47 o 
 -16   1   1        4.17        4.22      6.44 o 
 -15   1   1       23.90       28.84      7.29 o 
 -14   1   1       39.62       45.05      7.41 o 
 -13   1   1        0.00        9.55      4.69 o 
 -12   1   1       11.54        5.29      5.49 o 
 -11   1   1      306.89      343.88     13.74 o 
 -10   1   1        1.41        2.72      3.94 o 
  -9   1   1        7.27        4.09      3.82 o 
  -8   1   1       87.10       94.95      6.39 o 
  -7   1   1      405.42      397.02     11.77 o 
  -6   1   1      177.24      168.45      7.59 o 
  -5   1   1     9627.70     9244.08    206.03 o 
  -4   1   1     3054.02     3460.12     25.91 o 
  -3   1   1       97.50      103.04      5.04 o 
  -2   1   1       81.65       78.97      4.19 o 
  -1   1   1     1453.53     1458.29     13.32 o 
   0   1   1     5913.06     6092.19    227.00 o 
   1   1   1     6370.89     6109.30    120.65 o 
   2   1   1      138.33      132.24      5.04 o 
   3   1   1        9.50        7.16      2.30 o 
   4   1   1        0.05        1.29      2.30 o 
   5   1   1      217.26      252.89      8.36 o 
   6   1   1     1085.04     1157.28     16.80 o 
   7   1   1      560.79      543.08     13.53 o 
   8   1   1      318.19      329.71     11.00 o 
   9   1   1      406.85      377.85     12.36 o 
  10   1   1      125.55      111.92      7.52 o 
  11   1   1      772.02      769.24     19.06 o 
  12   1   1       53.97       40.98      5.98 o 
  13   1   1        6.76        5.45      4.32 o 
  14   1   1       86.12       70.63      7.77 o 
  15   1   1        0.33        0.00      4.50 o 
  16   1   1       42.80       45.83      6.60 o 
  17   1   1       66.59       50.01      9.20 o 
  18   1   1        0.40        0.62      5.42 o 
  19   1   1       24.60       27.46      7.51 o 
  20   1   1        0.42        3.47      5.40 o 
  21   1   1       10.56        7.22      8.00 o 
  22   1   1        0.41        6.49      6.49 o 
 -22   2   1       23.76       18.77     11.11 o 
 -21   2   1       40.69       42.98     10.62 o 
 -20   2   1       13.86       10.09      7.98 o 
 -19   2   1       16.71        4.27      8.66 o 
 -18   2   1        0.00        0.00      6.26 o 
 -17   2   1       22.81       21.90      9.18 o 
 -16   2   1       48.03       48.90      9.62 o 
 -15   2   1      106.87      106.05      9.92 o 
 -14   2   1        2.99        1.13      5.33 o 
 -13   2   1       51.55       27.77      7.51 o 
 -12   2   1        0.21        4.63      4.63 o 
 -11   2   1       41.25       33.31      5.84 o 
 -10   2   1      157.23      144.54      8.85 o 
  -9   2   1      137.97      146.98      8.61 o 
  -8   2   1        3.48        2.94      3.12 o 
  -7   2   1      108.24       90.80      6.54 o 
  -6   2   1       12.48        7.93      2.89 o 
  -5   2   1     1593.77     1586.27     20.00 o 
  -4   2   1      111.99       93.53      5.61 o 
  -3   2   1      314.93      351.45      9.53 o 
  -2   2   1    13548.57    14338.48    246.75 o 
  -1   2   1     4904.77     5008.51     30.39 o 
   0   2   1      171.31      150.88      4.22 o 
   1   2   1     1931.24     1914.56     18.47 o 
   2   2   1      343.18      351.08      8.78 o 
   3   2   1     1143.84     1264.61     15.69 o 
   4   2   1        1.94        6.84      2.36 o 
   5   2   1      372.01      357.58     10.52 o 
   6   2   1       84.46       99.93      6.15 o 
   7   2   1       84.89       76.12      5.63 o 
   8   2   1       11.48        2.56      3.74 o 
   9   2   1      267.92      251.88     10.60 o 
  10   2   1       13.53       11.01      4.28 o 
  11   2   1      792.76      736.01     19.58 o 
  12   2   1      130.47      137.79      8.88 o 
  13   2   1        7.22        6.25      4.62 o 
  14   2   1       15.41       11.35      5.31 o 
  15   2   1       92.21       92.76      9.38 o 
  16   2   1        0.01        6.72      6.72 o 
  17   2   1      325.63      301.40     16.28 o 
  18   2   1       35.32       36.10      8.67 o 
  19   2   1        3.36        6.88      6.88 o 
  20   2   1        1.73        0.00      6.76 o 
  21   2   1       32.33       27.12      8.29 o 
  22   2   1        1.79        0.74      6.02 o 
 -21   3   1        9.82        0.00     10.32 o 
 -20   3   1       21.60       24.51      9.54 o 
 -19   3   1       24.25       12.10      9.31 o 
 -18   3   1       19.64       13.03      9.74 o 
 -17   3   1       81.67       79.32     11.55 o 
 -16   3   1       15.75       26.26      6.73 o 
 -15   3   1       25.63       34.79      7.98 o 
 -14   3   1       58.47       72.70      8.55 o 
 -13   3   1        0.21        2.82      5.28 o 
 -12   3   1        0.65        5.31      5.31 o 
 -11   3   1       20.47       13.22      5.44 o 
 -10   3   1      443.33      440.79     15.41 o 
  -9   3   1      582.75      571.21     17.19 o 
  -8   3   1      887.55      930.03     20.41 o 
  -7   3   1      471.44      507.97     14.67 o 
  -6   3   1       49.77       54.21      5.55 o 
  -5   3   1       80.11       78.88      5.91 o 
  -4   3   1       90.96       97.54      6.24 o 
  -3   3   1      139.66      126.47      6.45 o 
  -2   3   1       24.88       22.02      3.21 o 
  -1   3   1      430.01      340.73     10.25 o 
   0   3   1      208.62      176.40     10.33 o 
   1   3   1      240.10      262.47      8.71 o 
   2   3   1       13.85       20.58      3.44 o 
   3   3   1     1669.95     1659.04     20.61 o 
   4   3   1      322.74      317.87     10.32 o 
   5   3   1     4572.35     4886.80     38.40 o 
   6   3   1       96.29      105.94      6.94 o 
   7   3   1        0.11        0.33      3.37 o 
   8   3   1      153.54      196.87      9.82 o 
   9   3   1       50.28       64.90      7.04 o 
  10   3   1        5.45        2.55      3.73 o 
  11   3   1       16.38       19.65      4.67 o 
  12   3   1      191.00      162.09     10.73 o 
  13   3   1       36.22       29.93      6.71 o 
  14   3   1       86.95       76.70      9.48 o 
  15   3   1        1.44        1.82      6.09 o 
  16   3   1       89.46       67.26     10.06 o 
  17   3   1        0.00        0.00      6.05 o 
  18   3   1       94.40       90.42     10.84 o 
  19   3   1       32.98       34.40      9.77 o 
  20   3   1        3.21        6.66      6.88 o 
  21   3   1        3.74        3.02      6.03 o 
 -21   4   1        6.78        5.56      8.84 o 
 -20   4   1       46.74       55.04     11.36 o 
 -19   4   1       65.49       51.10     13.26 o 
 -18   4   1       53.76       65.22      9.48 o 
 -17   4   1        1.47       14.03      6.66 o 
 -16   4   1       73.52       59.42     11.00 o 
 -15   4   1        6.05        2.79      6.84 o 
 -14   4   1        6.57        3.85      6.10 o 
 -13   4   1        1.39        9.57      4.56 o 
 -12   4   1        0.12        2.23      5.35 o 
 -11   4   1       11.11       21.44      4.99 o 
 -10   4   1      273.15      265.77     13.83 o 
  -9   4   1       84.84       93.00      8.31 o 
  -8   4   1      798.64      768.02     20.37 o 
  -7   4   1      812.03      811.65     19.92 o 
  -6   4   1      939.89      949.73     21.24 o 
  -5   4   1       95.09       80.51      7.18 o 
  -4   4   1        6.77        5.52      3.92 o 
  -3   4   1        6.29        6.53      3.17 o 
  -2   4   1       71.87       80.03      6.55 o 
  -1   4   1       28.54       31.55      4.50 o 
   0   4   1      282.83      271.12      8.21 o 
   1   4   1        3.60        0.33      3.14 o 
   2   4   1     3302.84     3717.19     34.58 o 
   3   4   1      262.79      250.12     10.67 o 
   4   4   1     2866.96     3148.71     33.36 o 
   5   4   1      145.65      148.85      8.54 o 
   6   4   1      949.85     1010.77     21.41 o 
   7   4   1      169.67      159.69      9.17 o 
   8   4   1       13.44       15.12      4.61 o 
   9   4   1       94.33       81.48      7.83 o 
  10   4   1       12.04        5.35      4.84 o 
  11   4   1        0.09        4.15      5.02 o 
  12   4   1      143.47      124.39     10.36 o 
  13   4   1       28.82       32.26      6.60 o 
  14   4   1       37.16       35.37      7.82 o 
  15   4   1      424.80      414.55     19.95 o 
  16   4   1       30.54       27.39      7.59 o 
  17   4   1      105.88       89.14     11.79 o 
  18   4   1        0.56        1.49      6.59 o 
  19   4   1        8.49        0.75      7.82 o 
  20   4   1        6.41        9.25      7.57 o 
 -20   5   1       22.93       28.77      9.40 o 
 -19   5   1       26.89       37.59      8.58 o 
 -18   5   1       47.13       37.10     10.39 o 
 -17   5   1        0.00        5.70      7.16 o 
 -16   5   1       28.37       25.40      8.12 o 
 -15   5   1        1.13        6.59      6.59 o 
 -14   5   1       25.92       20.16      7.61 o 
 -13   5   1        7.50       11.20      6.39 o 
 -12   5   1        5.20        9.37      5.18 o 
 -11   5   1        0.84        5.39      5.39 o 
 -10   5   1      155.31      157.23     11.85 o 
  -9   5   1       48.94       53.52      7.46 o 
  -8   5   1       12.27        3.65      5.85 o 
  -7   5   1        1.03        7.42      3.93 o 
  -6   5   1      348.87      380.26     15.34 o 
  -5   5   1       23.40       27.96      5.85 o 
  -4   5   1      354.73      311.53     13.30 o 
  -3   5   1       35.64       40.78      6.47 o 
  -2   5   1        7.38       10.03      3.82 o 
  -1   5   1       26.81       38.56      5.71 o 
   0   5   1      239.46      205.75      7.32 o 
   1   5   1        5.51        1.20      4.31 o 
   2   5   1      172.56      180.11     10.26 o 
   3   5   1       38.32       30.17      4.42 o 
   4   5   1      110.33      115.72      8.50 o 
   5   5   1      156.40      168.07      9.96 o 
   6   5   1      133.27      152.21      9.34 o 
   7   5   1        0.06        3.79      3.54 o 
   8   5   1      178.18      175.23     11.41 o 
   9   5   1       10.52        6.40      5.51 o 
  10   5   1      175.92      179.36     11.46 o 
  11   5   1        0.64        8.91      5.12 o 
  12   5   1       90.47       76.12     11.54 o 
  13   5   1        1.43        8.57      7.09 o 
  14   5   1      290.80      237.70     16.49 o 
  15   5   1       26.84       13.73     10.07 o 
  16   5   1      169.24      151.04     14.79 o 
  17   5   1        1.85        5.45      7.32 o 
  18   5   1        0.87        6.37      7.31 o 
  19   5   1        4.23        6.41      8.52 o 
 -18   6   1       27.88       23.32      9.57 o 
 -17   6   1       10.13       13.46      7.60 o 
 -16   6   1       12.06        4.05      8.18 o 
 -15   6   1       19.72       17.36      7.13 o 
 -14   6   1        8.23        6.89      6.02 o 
 -13   6   1        0.97        6.90      6.90 o 
 -12   6   1      148.18      143.19     12.84 o 
 -11   6   1       14.21       18.44      6.35 o 
 -10   6   1      109.22       91.64     10.66 o 
  -9   6   1        0.01        7.04      6.21 o 
  -8   6   1      140.54      152.49     11.60 o 
  -7   6   1       37.78       31.43      8.16 o 
  -6   6   1       64.67       47.54      7.71 o 
  -5   6   1        5.05        5.52      5.15 o 
  -4   6   1       14.91        9.66      5.58 o 
  -3   6   1       64.94       67.98      8.29 o 
  -2   6   1       40.88       32.30      6.64 o 
  -1   6   1       21.27       26.67      6.02 o 
   0   6   1       15.42       18.15      3.90 o 
   1   6   1        0.75        3.85      4.12 o 
   2   6   1       65.95       74.16      6.96 o 
   3   6   1       15.58       14.71      5.80 o 
   4   6   1      119.95      112.83      9.43 o 
   5   6   1       88.82       91.45      9.35 o 
   6   6   1      222.91      195.56     13.43 o 
   7   6   1      171.76      167.12     11.85 o 
   8   6   1      191.82      198.78     12.81 o 
   9   6   1        6.02        0.62      5.24 o 
  10   6   1        0.53        7.12      4.46 o 
  11   6   1       47.49       29.27      8.57 o 
  12   6   1       26.37       35.67      8.10 o 
  13   6   1       29.92       17.83      8.91 o 
  14   6   1       41.50       31.61      9.93 o 
  15   6   1        5.28        7.18      8.38 o 
  16   6   1        8.16        7.33      8.41 o 
  17   6   1        0.36        0.80      7.33 o 
  18   6   1       13.09       16.85      8.11 o 
 -16   7   1        7.65        8.58      2.04 o 
 -15   7   1        2.14        4.24      6.82 o 
 -14   7   1        4.19        1.63      7.27 o 
 -13   7   1        4.01       14.62      6.91 o 
 -12   7   1        2.32        5.54      6.43 o 
 -11   7   1        4.33        4.65      6.83 o 
 -10   7   1        6.46       18.24      6.48 o 
  -9   7   1       28.29       22.25      8.73 o 
  -8   7   1       76.84       84.62     10.54 o 
  -7   7   1        0.13        0.67      7.44 o 
  -6   7   1      163.15      170.06     13.50 o 
  -5   7   1        4.20        2.00      7.06 o 
  -4   7   1      742.15      831.48     26.39 o 
  -3   7   1      109.09      123.15     10.71 o 
  -2   7   1        4.75       19.11      6.40 o 
  -1   7   1      328.33      281.54     16.80 o 
   0   7   1      944.86      973.42     19.69 o 
   1   7   1      117.74      120.48     10.99 o 
   2   7   1      158.89      138.09     11.78 o 
   3   7   1       35.00       50.47      7.56 o 
   4   7   1      280.54      300.13     15.80 o 
   5   7   1       83.24       81.41     10.17 o 
   6   7   1       40.45       53.31      7.91 o 
   7   7   1        8.89       15.06      7.49 o 
   8   7   1        0.83        6.72      6.72 o 
   9   7   1        1.45        3.55      5.42 o 
  10   7   1        0.41        3.73      5.33 o 
  11   7   1       36.05       31.40      8.34 o 
  12   7   1        6.37        8.73      7.49 o 
  13   7   1        8.87        5.75      7.58 o 
  14   7   1        0.24        6.75      7.28 o 
  15   7   1       21.34       13.78     10.69 o 
  16   7   1        0.11        0.88      6.38 o 
 -14   8   1        0.01        6.22      7.77 o 
 -13   8   1       13.25        7.11      9.73 o 
 -12   8   1        8.23       14.91      6.37 o 
 -11   8   1        0.22        2.59      7.79 o 
 -10   8   1        1.78        0.00      7.60 o 
  -9   8   1        3.43        1.68      6.61 o 
  -8   8   1        3.03       13.32      7.27 o 
  -7   8   1        6.80       11.43      7.05 o 
  -6   8   1        4.98        3.15      7.75 o 
  -5   8   1       62.37       64.03     10.61 o 
  -4   8   1       25.37       19.12      8.65 o 
  -3   8   1        1.56        7.45      6.50 o 
  -2   8   1        0.86        1.50      6.34 o 
  -1   8   1       39.42       20.81      9.94 o 
   0   8   1      117.22      126.57     14.91 o 
   1   8   1       55.35       62.43     10.16 o 
   2   8   1        3.04        4.88      6.49 o 
   3   8   1       20.10       22.47      8.64 o 
   4   8   1        3.43        0.70      5.96 o 
   5   8   1        0.54        5.07      4.37 o 
   6   8   1        9.43        1.49      7.50 o 
   7   8   1        3.58        2.96      6.70 o 
   8   8   1       61.68       83.43     10.89 o 
   9   8   1       50.66       27.82     10.43 o 
  10   8   1        1.82        0.78      7.70 o 
  11   8   1        0.53        2.49      7.31 o 
  12   8   1        0.16        0.84      5.69 o 
  13   8   1        0.03        4.42      7.51 o 
  14   8   1        0.17        2.69      6.75 o 
 -11   9   1       12.04       10.28     10.62 o 
 -10   9   1        1.96        0.96      7.96 o 
  -9   9   1        1.66        7.43      7.96 o 
  -8   9   1        1.33        3.64      8.65 o 
  -7   9   1        2.29        0.92      8.30 o 
  -6   9   1        4.56        5.39      7.62 o 
  -5   9   1       15.80        8.83      9.58 o 
  -4   9   1        0.65        3.43      6.96 o 
  -3   9   1       50.82       61.33      9.77 o 
  -2   9   1       10.69       20.92      7.12 o 
  -1   9   1       35.42       58.45      9.39 o 
   0   9   1       27.54       32.32      7.73 o 
   1   9   1        8.49        0.00      8.82 o 
   2   9   1        0.01        0.78      5.92 o 
   3   9   1        8.82       10.35      7.07 o 
   4   9   1        0.74        0.77      5.64 o 
   5   9   1        1.94        2.46      5.43 o 
   6   9   1        0.98        2.44      7.92 o 
   7   9   1       43.34       44.07     10.98 o 
   8   9   1       15.03       10.99      8.07 o 
   9   9   1        7.38        8.83      8.83 o 
  10   9   1        0.85        2.61      7.59 o 
  11   9   1        3.22        8.04      5.95 o 
  -6  10   1        1.00       11.49      7.00 o 
  -5  10   1        0.00        2.87      6.77 o 
  -4  10   1       12.42        5.66      8.87 o 
  -3  10   1        7.59        7.38      8.32 o 
  -2  10   1       52.34       83.07     12.67 o 
  -1  10   1        0.02        4.53      8.02 o 
   0  10   1       25.51       34.32      8.48 o 
   1  10   1        2.39        9.67      7.42 o 
   2  10   1        1.39        6.10      7.66 o 
   3  10   1        1.55        0.89      7.33 o 
   4  10   1        0.36        3.45      6.59 o 
   5  10   1        3.87        7.47      7.47 o 
   6  10   1       13.04       25.35      8.24 o 
 -22   0   2        0.04        6.83      7.94 o 
 -21   0   2        3.76        4.78      8.03 o 
 -20   0   2        2.15        7.35      9.39 o 
 -19   0   2        1.60        6.57      6.57 o 
 -18   0   2       19.49        4.93      8.95 o 
 -17   0   2       59.61       54.16      9.09 o 
 -16   0   2       35.80       36.78      9.29 o 
 -15   0   2       88.67       75.19      9.48 o 
 -14   0   2      283.90      267.65     15.56 o 
 -13   0   2      147.34      180.26     12.07 o 
 -12   0   2      241.76      250.64     13.38 o 
 -11   0   2      192.08      220.66     11.62 o 
 -10   0   2      109.50      128.75      9.30 o 
  -9   0   2       47.98       50.05      6.05 o 
  -8   0   2      264.46      329.39     11.93 o 
  -7   0   2       96.17      117.30      7.74 o 
  -6   0   2     2456.88     2656.91     27.87 o 
  -5   0   2    24212.96    24049.85    388.94 o 
  -4   0   2    96679.20    94583.36    886.17 o 
  -3   0   2     5087.88     5718.34     35.54 o 
  -2   0   2      367.07      379.89     10.52 o 
  -1   0   2     1967.38     2151.54     18.66 o 
   0   0   2     8941.80     8119.76    189.56 o 
   1   0   2     1164.97     1141.68     14.00 o 
   2   0   2      126.04      123.51      6.36 o 
   3   0   2     2189.55     2243.51     21.27 o 
   4   0   2      206.18      196.68      7.46 o 
   5   0   2      389.12      384.29     10.52 o 
   6   0   2     2393.89     2671.77     27.03 o 
   7   0   2      196.69      241.76      9.58 o 
   8   0   2      604.90      679.77     16.56 o 
   9   0   2     3773.78     4097.81     39.29 o 
  10   0   2       44.54       54.53     15.05 o 
  11   0   2      486.18      453.38     15.65 o 
  12   0   2      252.05      238.34     14.21 o 
  13   0   2      289.45      273.23     13.84 o 
  14   0   2        7.99        7.89      8.13 o 
  15   0   2       37.74       35.14      7.68 o 
  16   0   2        4.65       15.72      5.47 o 
  17   0   2        6.86        4.50      6.06 o 
  18   0   2        8.50        6.12      6.76 o 
  19   0   2       29.39       24.98      6.69 o 
  20   0   2        4.80        1.46      7.20 o 
  21   0   2        0.22        6.48      6.48 o 
  22   0   2        0.98        6.60      6.60 o 
 -22   1   2       11.01       13.61      8.34 o 
 -21   1   2        5.68        8.43      9.92 o 
 -20   1   2        0.25        2.68      7.76 o 
 -19   1   2        0.45        7.68      7.10 o 
 -18   1   2        6.73       18.41      6.47 o 
 -17   1   2       17.91        8.25      8.34 o 
 -16   1   2      294.82      351.48     17.45 o 
 -15   1   2        6.96        6.41      6.02 o 
 -14   1   2        0.02        6.45      6.73 o 
 -13   1   2       28.07       16.00      6.28 o 
 -12   1   2       11.95       17.40      5.46 o 
 -11   1   2       36.09       58.70      6.96 o 
 -10   1   2      283.61      284.30     12.52 o 
  -9   1   2      336.45      266.02     11.21 o 
  -8   1   2      134.82      156.39      8.57 o 
  -7   1   2      120.14      142.14      7.70 o 
  -6   1   2       83.13       73.74      5.27 o 
  -5   1   2      135.26      146.28      7.18 o 
  -4   1   2     5241.38     5675.53     36.32 o 
  -3   1   2     9631.89    10101.24    209.52 o 
  -2   1   2      980.58     1004.53     13.95 o 
  -1   1   2      446.30      439.89      8.30 o 
   0   1   2     1967.25     1968.01     43.87 o 
   1   1   2     1187.55     1181.20     14.55 o 
   2   1   2      785.01      798.05     12.58 o 
   3   1   2     2554.10     2640.17     24.22 o 
   4   1   2      665.15      717.11     13.26 o 
   5   1   2      687.92      605.48     13.94 o 
   6   1   2       98.78       99.65      6.45 o 
   7   1   2     1780.00     1820.12     24.15 o 
   8   1   2     2878.35     3257.45     33.74 o 
   9   1   2      142.07      147.27      8.85 o 
  10   1   2        0.85        1.20      4.03 o 
  11   1   2       53.97       48.24      6.38 o 
  12   1   2       60.12       43.43      7.36 o 
  13   1   2       13.25       15.27      5.28 o 
  14   1   2        0.54        0.50      4.34 o 
  15   1   2        1.61        1.16      5.30 o 
  16   1   2       81.00       69.66      9.17 o 
  17   1   2       35.69       29.55      7.35 o 
  18   1   2      179.88      189.60     13.57 o 
  19   1   2       22.37       16.96      8.13 o 
  20   1   2       20.46       25.69      7.37 o 
  21   1   2        8.61        9.04      6.36 o 
  22   1   2        5.86        3.86      5.85 o 
 -22   2   2       23.14       33.39      8.74 o 
 -21   2   2        2.84        9.56      9.56 o 
 -20   2   2       14.74       17.73      9.33 o 
 -19   2   2        0.30        8.43      6.73 o 
 -18   2   2        9.98       11.87      7.64 o 
 -17   2   2        0.01        2.27      7.83 o 
 -16   2   2       22.05       30.97      6.85 o 
 -15   2   2        0.55        3.16      5.40 o 
 -14   2   2       14.77       12.24      5.99 o 
 -13   2   2        2.04        9.62      5.10 o 
 -12   2   2      138.59      135.77     10.24 o 
 -11   2   2       39.90       38.10      5.94 o 
 -10   2   2     1216.93     1179.94     24.14 o 
  -9   2   2      390.55      331.28     13.12 o 
  -8   2   2      139.22      105.97      7.67 o 
  -7   2   2      124.15      103.82      6.73 o 
  -6   2   2      304.30      298.29     10.55 o 
  -5   2   2        9.23        4.49      3.05 o 
  -4   2   2        8.64        1.72      3.26 o 
  -3   2   2      608.81      609.22     12.03 o 
  -2   2   2      516.33      437.96     11.11 o 
  -1   2   2     2069.54     1918.26     20.61 o 
   0   2   2       89.45       83.69      5.30 o 
   1   2   2      133.52      132.63      6.13 o 
   2   2   2        7.47       10.56      2.97 o 
   3   2   2      807.65      777.30     13.64 o 
   4   2   2        6.47        8.83      3.00 o 
   5   2   2      795.04      843.98     15.82 o 
   6   2   2      127.58      118.77      7.41 o 
   7   2   2       61.34       60.55      5.68 o 
   8   2   2       38.74       29.80      5.38 o 
   9   2   2       39.73       47.42      5.69 o 
  10   2   2      140.89      148.91      9.37 o 
  11   2   2      189.51      179.31     10.94 o 
  12   2   2      225.91      199.32     11.44 o 
  13   2   2        0.05        2.62      5.66 o 
  14   2   2      552.24      523.86     20.50 o 
  15   2   2       84.91       85.40     10.01 o 
  16   2   2      239.14      225.31     14.62 o 
  17   2   2        2.41        7.22      6.01 o 
  18   2   2       16.09       11.69      6.66 o 
  19   2   2      205.58      188.96     15.05 o 
  20   2   2       44.41       29.53     10.03 o 
  21   2   2        2.80        6.65      6.65 o 
 -21   3   2        2.76        0.00      7.73 o 
 -20   3   2        4.50        8.53      8.53 o 
 -19   3   2        5.80        3.39      7.77 o 
 -18   3   2        6.56        0.81      7.75 o 
 -17   3   2        1.69        6.68      3.88 o 
 -16   3   2        8.54        3.52      7.02 o 
 -15   3   2       42.85       34.96      7.45 o 
 -14   3   2        2.91        3.02      5.87 o 
 -13   3   2        6.31       12.17      5.38 o 
 -12   3   2       22.52       17.43      5.95 o 
 -11   3   2       54.66       38.43      7.49 o 
 -10   3   2       59.66       59.04      7.12 o 
  -9   3   2        9.87       14.37      4.61 o 
  -8   3   2      238.85      215.39     10.79 o 
  -7   3   2       22.96       18.47      3.88 o 
  -6   3   2       38.51       36.26      4.63 o 
  -5   3   2       63.52       63.47      5.55 o 
  -4   3   2       70.45       70.25      5.72 o 
  -3   3   2     1190.71     1219.53     19.18 o 
  -2   3   2     1009.71     1041.03     17.30 o 
  -1   3   2       75.80       77.15      5.72 o 
   0   3   2       40.93       42.69      3.32 o 
   1   3   2      620.23      656.26     14.91 o 
   2   3   2      625.31      632.41     14.93 o 
   3   3   2      403.01      393.00     11.84 o 
   4   3   2      224.73      226.55      9.31 o 
   5   3   2      149.57      180.36      8.91 o 
   6   3   2       96.30      116.04      7.74 o 
   7   3   2     1449.62     1528.66     24.67 o 
   8   3   2        8.43        6.83      4.29 o 
   9   3   2      183.63      159.68      9.83 o 
  10   3   2       49.40       39.35      6.21 o 
  11   3   2       73.28       64.31      6.96 o 
  12   3   2       97.79       84.97      9.85 o 
  13   3   2       41.24       43.23      7.02 o 
  14   3   2       59.92       57.03      8.21 o 
  15   3   2      385.51      355.54     18.39 o 
  16   3   2       79.34       92.21     10.33 o 
  17   3   2       68.69       65.36     10.67 o 
  18   3   2        9.38       13.58      7.66 o 
  19   3   2        5.08       11.79      7.10 o 
  20   3   2        2.06        0.00      6.90 o 
  21   3   2        3.29        5.33      7.42 o 
 -21   4   2        1.54        9.01      7.49 o 
 -20   4   2        0.85        0.83      6.71 o 
 -19   4   2        9.59       10.09      6.87 o 
 -18   4   2        0.29        1.64      7.48 o 
 -17   4   2        4.14        2.26      6.33 o 
 -16   4   2        0.00        2.18      6.01 o 
 -15   4   2        7.26       10.82      5.67 o 
 -14   4   2        1.70        1.93      6.10 o 
 -13   4   2        1.65        1.83      5.15 o 
 -12   4   2       12.74       16.85      5.68 o 
 -11   4   2      187.82      208.34     12.26 o 
 -10   4   2       96.18      104.04      9.14 o 
  -9   4   2        1.06        1.86      4.69 o 
  -8   4   2      414.94      432.33     15.56 o 
  -7   4   2       84.07       79.88      7.00 o 
  -6   4   2        2.09        4.86      3.42 o 
  -5   4   2      187.37      196.72     10.01 o 
  -4   4   2        2.18        4.21      4.21 o 
  -3   4   2       36.37       34.74      5.17 o 
  -2   4   2       50.25       62.89      5.92 o 
  -1   4   2     1226.83     1221.07     22.37 o 
   0   4   2      163.08      152.41      6.15 o 
   1   4   2     2555.93     2912.94     32.12 o 
   2   4   2      325.45      364.08     12.57 o 
   3   4   2     1136.69     1141.64     22.20 o 
   4   4   2        4.06        6.39      2.04 o 
   5   4   2      106.07      135.68      8.28 o 
   6   4   2      163.77      151.14      9.54 o 
   7   4   2        1.54        5.59      3.83 o 
   8   4   2      156.16      148.15     10.11 o 
   9   4   2       69.46       63.55      7.32 o 
  10   4   2       22.34       23.38      5.91 o 
  11   4   2       26.66       21.04      7.23 o 
  12   4   2       14.93       15.24      5.43 o 
  13   4   2       28.86       35.84      7.82 o 
  14   4   2       86.40       86.41     10.89 o 
  15   4   2      136.46      129.26     14.00 o 
  16   4   2       13.90       18.38      7.84 o 
  17   4   2        6.92        5.15      6.98 o 
  18   4   2       19.00       20.30      8.16 o 
  19   4   2        5.31       13.10      5.91 o 
  20   4   2        0.83        6.21      6.21 o 
 -19   5   2        2.85        7.36      7.36 o 
 -18   5   2        2.66        8.59      8.59 o 
 -17   5   2        1.09        0.75      7.00 o 
 -16   5   2        3.54        0.00      6.93 o 
 -15   5   2        4.92        4.36      7.09 o 
 -14   5   2        0.09        4.84      6.03 o 
 -13   5   2        4.85        5.31      6.09 o 
 -12   5   2        6.83        9.48      6.06 o 
 -11   5   2        4.24        3.63      5.94 o 
 -10   5   2      154.73      138.72     11.65 o 
  -9   5   2       28.95       37.14      6.77 o 
  -8   5   2        0.42        9.56      5.01 o 
  -7   5   2       77.97       78.72      8.07 o 
  -6   5   2       43.96       38.28      6.70 o 
  -5   5   2        0.15        5.23      3.67 o 
  -4   5   2      355.03      308.50     13.36 o 
  -3   5   2       14.73       10.13      3.97 o 
  -2   5   2      265.76      242.88     11.85 o 
  -1   5   2      534.35      500.89     16.85 o 
   0   5   2      145.90      152.20      6.61 o 
   1   5   2       58.94       50.70      6.63 o 
   2   5   2       90.81      112.28      7.72 o 
   3   5   2        3.31        3.46      3.37 o 
   4   5   2       70.69       79.94      7.26 o 
   5   5   2        0.02        2.77      4.16 o 
   6   5   2       66.52       71.84      8.54 o 
   7   5   2       23.01       39.73      6.40 o 
   8   5   2        0.36        1.59      4.42 o 
   9   5   2       14.74       16.85      4.79 o 
  10   5   2        9.77       13.61      5.60 o 
  11   5   2      322.18      326.37     17.00 o 
  12   5   2       44.24       44.56      9.37 o 
  13   5   2      431.76      468.06     21.96 o 
  14   5   2      236.89      214.87     15.56 o 
  15   5   2        3.18        8.12      7.45 o 
  16   5   2       13.09        2.31      7.09 o 
  17   5   2       14.02       17.26      8.07 o 
  18   5   2        8.12        8.96      2.36 o 
  19   5   2        0.01        2.42      7.27 o 
 -18   6   2        0.89        4.17      7.05 o 
 -17   6   2       15.96       14.84      8.78 o 
 -16   6   2        0.66        7.20      7.45 o 
 -15   6   2        7.32        3.09      7.02 o 
 -14   6   2        1.06        3.75      6.73 o 
 -13   6   2        1.17        2.95      6.43 o 
 -12   6   2        1.71        1.41      6.80 o 
 -11   6   2       11.23       18.56      6.64 o 
 -10   6   2       13.41       20.75      6.55 o 
  -9   6   2      245.94      250.46     14.86 o 
  -8   6   2       32.67       35.13      7.72 o 
  -7   6   2       72.63       74.25      9.82 o 
  -6   6   2      180.94      212.44     13.13 o 
  -5   6   2       63.47       61.66      8.41 o 
  -4   6   2       19.44       22.08      6.86 o 
  -3   6   2      323.50      321.66     14.92 o 
  -2   6   2       46.27       43.53      7.55 o 
  -1   6   2       33.45       33.94      6.02 o 
   0   6   2      208.20      213.09      8.91 o 
   1   6   2        1.92        5.53      5.53 o 
   2   6   2      488.06      477.24     17.70 o 
   3   6   2       42.66       46.77      7.12 o 
   4   6   2      135.00      118.80      9.91 o 
   5   6   2       68.03       69.79      8.01 o 
   6   6   2       33.56       39.85      7.08 o 
   7   6   2       22.02       37.95      5.89 o 
   8   6   2        0.16        3.71      4.95 o 
   9   6   2       40.08       30.70      7.72 o 
  10   6   2        7.19        4.71      6.39 o 
  11   6   2       27.60       21.74      7.28 o 
  12   6   2       29.49       24.87      8.29 o 
  13   6   2      239.67      248.08     16.58 o 
  14   6   2       56.04       58.68     10.63 o 
  15   6   2        4.32       14.47      6.78 o 
  16   6   2        2.52        4.13      6.01 o 
  17   6   2        6.74       13.28      6.01 o 
 -16   7   2        0.68        4.22      6.49 o 
 -15   7   2       25.26       11.65      8.98 o 
 -14   7   2       21.23       22.19      8.93 o 
 -13   7   2       42.23       38.83     10.12 o 
 -12   7   2       11.84       28.63      8.00 o 
 -11   7   2       34.31       24.95      9.43 o 
 -10   7   2       19.37       16.82      7.86 o 
  -9   7   2       15.09        1.49      8.26 o 
  -8   7   2       84.22       81.18     10.79 o 
  -7   7   2      332.76      324.67     19.21 o 
  -6   7   2       30.08       18.83      9.27 o 
  -5   7   2      507.91      519.13     22.25 o 
  -4   7   2      106.50      105.59     11.62 o 
  -3   7   2      106.55       97.11     11.79 o 
  -2   7   2      624.53      649.14     23.48 o 
  -1   7   2      116.60      117.14     11.32 o 
   0   7   2        6.52       11.59      4.82 o 
   1   7   2      281.31      322.29     16.45 o 
   2   7   2      136.20      123.14     11.30 o 
   3   7   2        2.66       12.17      4.78 o 
   4   7   2      101.90      101.22      9.46 o 
   5   7   2        4.92        3.12      5.64 o 
   6   7   2      125.07      113.52     10.68 o 
   7   7   2        6.62        2.01      5.31 o 
   8   7   2       19.46        8.29      6.37 o 
   9   7   2       20.81       18.71      6.64 o 
  10   7   2       35.68       43.30      7.95 o 
  11   7   2       74.89       87.43     11.47 o 
  12   7   2       12.56        8.78      7.84 o 
  13   7   2        4.78        5.76      6.69 o 
  14   7   2        0.87        8.46      8.46 o 
  15   7   2        0.03        8.54      6.84 o 
  16   7   2        0.81        1.72      7.53 o 
 -14   8   2       11.10        2.63      9.23 o 
 -13   8   2        0.13        3.46      6.68 o 
 -12   8   2       11.95        2.65      8.36 o 
 -11   8   2       41.36       42.26     10.79 o 
 -10   8   2        5.57        6.01      7.81 o 
  -9   8   2       25.93        7.59      9.59 o 
  -8   8   2       19.30       19.08      9.26 o 
  -7   8   2        0.57        0.84      6.53 o 
  -6   8   2       96.22       91.98     13.04 o 
  -5   8   2       68.31       58.67     10.39 o 
  -4   8   2        5.34        4.56      7.91 o 
  -3   8   2      126.11      128.68     12.62 o 
  -2   8   2      103.84      108.46     12.38 o 
  -1   8   2      258.04      254.20     16.11 o 
   0   8   2      230.86      238.13     11.54 o 
   1   8   2        0.13        1.40      5.86 o 
   2   8   2       15.12        4.15      7.09 o 
   3   8   2        3.22        0.68      6.43 o 
   4   8   2        1.44        5.63      6.31 o 
   5   8   2       64.63       57.51      9.01 o 
   6   8   2        9.66        6.60      7.97 o 
   7   8   2      122.74      125.28     13.21 o 
   8   8   2        0.04        5.41      5.99 o 
   9   8   2        2.67        3.96      7.24 o 
  10   8   2        2.03       12.21      6.77 o 
  11   8   2        7.12       14.16      8.12 o 
  12   8   2        2.89       14.44      7.18 o 
  13   8   2        0.09        4.31      5.91 o 
 -11   9   2        7.63        8.25      7.92 o 
 -10   9   2       10.82       22.94      7.13 o 
  -9   9   2       22.52       20.08      9.39 o 
  -8   9   2        0.07       12.73      7.15 o 
  -7   9   2        4.39       10.74      8.77 o 
  -6   9   2        2.78        0.90      8.91 o 
  -5   9   2       13.64        1.71      8.46 o 
  -4   9   2       13.82       15.42      8.61 o 
  -3   9   2        6.65        0.80      8.19 o 
  -2   9   2        2.68        9.85      6.95 o 
  -1   9   2       17.95       30.77      7.48 o 
   0   9   2        1.76        1.75      5.79 o 
   1   9   2        1.09        1.61      6.76 o 
   2   9   2       54.13       69.10     10.12 o 
   3   9   2        0.78        2.31      5.94 o 
   4   9   2        4.59        6.30      7.28 o 
   5   9   2       15.49       29.28      7.55 o 
   6   9   2        0.28        0.80      7.89 o 
   7   9   2        8.65        0.79      6.95 o 
   8   9   2        3.19        4.12      7.61 o 
   9   9   2        5.82        5.89      5.89 o 
  10   9   2        0.69        7.67      6.73 o 
  -5  10   2        6.74        4.66      7.06 o 
  -4  10   2        0.03        0.91      8.55 o 
  -3  10   2        0.80        8.09      7.76 o 
  -2  10   2        0.01        5.32      6.87 o 
  -1  10   2        2.98       13.92      6.95 o 
   0  10   2        3.46        3.78      5.20 o 
   1  10   2        0.67        9.14      9.14 o 
   2  10   2        0.02        0.85      5.51 o 
   3  10   2        2.05        5.06      8.20 o 
   4  10   2        8.85        8.31      7.86 o 
 -22   1   3        8.17       18.91      7.08 o 
 -21   1   3        0.20        9.12      9.12 o 
 -20   1   3        3.05       15.05      8.08 o 
 -19   1   3        0.98        5.88      6.91 o 
 -18   1   3        3.60       10.39      7.37 o 
 -17   1   3        5.67        7.11      7.11 o 
 -16   1   3       16.42       23.04      7.21 o 
 -15   1   3        5.01        3.87      6.14 o 
 -14   1   3        6.58        0.56      6.19 o 
 -13   1   3        6.88        5.48      6.22 o 
 -12   1   3        1.84        3.49      4.78 o 
 -11   1   3      209.69      219.73     11.65 o 
 -10   1   3       75.23       76.65      7.38 o 
  -9   1   3     2292.01     2340.68     30.87 o 
  -8   1   3      212.39      190.01     10.16 o 
  -7   1   3       81.86       79.56      6.74 o 
  -6   1   3        1.93        3.48      3.48 o 
  -5   1   3     1092.84     1106.94     17.85 o 
  -4   1   3      776.11      787.25     14.78 o 
  -3   1   3     1918.02     2027.43     22.94 o 
  -2   1   3       74.10       78.04      5.40 o 
  -1   1   3      395.03      407.41     11.00 o 
   0   1   3       13.64       13.25      2.03 o 
   1   1   3     2565.24     2428.81     25.13 o 
   2   1   3      883.42      923.88     15.92 o 
   3   1   3       97.35       89.45      5.92 o 
   4   1   3        1.45        3.10      3.10 o 
   5   1   3     2167.92     2310.86     27.57 o 
   6   1   3      398.34      438.68     13.91 o 
   7   1   3     1886.48     2079.82     28.09 o 
   8   1   3      670.42      630.22     17.63 o 
   9   1   3      126.07      140.69      9.00 o 
  10   1   3       93.26      101.25      7.88 o 
  11   1   3        6.38        0.95      5.31 o 
  12   1   3       48.34       49.84      7.55 o 
  13   1   3       79.06       75.85      8.89 o 
  14   1   3       27.78       30.97      5.83 o 
  15   1   3       52.73       45.38      7.83 o 
  16   1   3        0.35        1.34      5.06 o 
  17   1   3        1.24        6.31      6.72 o 
  18   1   3        0.89        0.73      6.27 o 
  19   1   3       88.48      102.60     11.68 o 
  20   1   3       12.00        3.92      7.15 o 
  21   1   3        1.22        3.98      6.56 o 
 -22   2   3        3.35        3.73      8.05 o 
 -21   2   3        7.43       16.26      6.28 o 
 -20   2   3        2.60        2.65      8.13 o 
 -19   2   3       13.61       24.16      7.00 o 
 -18   2   3        2.72        3.17      7.62 o 
 -17   2   3       12.92       10.37      6.10 o 
 -16   2   3        1.21        6.18      6.45 o 
 -15   2   3       14.86       23.77      6.15 o 
 -14   2   3       51.96       42.79      8.25 o 
 -13   2   3       25.67       30.73      6.04 o 
 -12   2   3        0.26        4.03      5.45 o 
 -11   2   3        1.18        4.61      3.30 o 
 -10   2   3        0.20        7.68      3.79 o 
  -9   2   3      404.60      387.10     13.98 o 
  -8   2   3       10.13       14.37      4.04 o 
  -7   2   3       71.68       68.26      6.24 o 
  -6   2   3      961.61      910.04     17.86 o 
  -5   2   3     1395.15     1427.95     21.67 o 
  -4   2   3      157.85      148.77      7.89 o 
  -3   2   3      249.69      236.17      9.36 o 
  -2   2   3        2.59        2.92      2.92 o 
  -1   2   3      857.04      713.25     15.14 o 
   0   2   3       62.58       52.78      3.15 o 
   1   2   3       46.11       56.43      4.46 o 
   2   2   3        5.21        3.06      2.88 o 
   3   2   3       82.07       85.97      6.52 o 
   4   2   3       15.36       22.64      3.92 o 
   5   2   3      367.62      369.65     12.52 o 
   6   2   3      315.28      338.30     12.49 o 
   7   2   3     1214.17     1193.37     23.79 o 
   8   2   3       38.72       44.20      6.05 o 
   9   2   3       30.32       35.31      5.92 o 
  10   2   3      165.20      174.44     10.41 o 
  11   2   3      228.42      236.56     13.95 o 
  12   2   3      227.85      241.37     13.92 o 
  13   2   3      805.07      854.30     25.54 o 
  14   2   3        4.21        4.20      7.21 o 
  15   2   3       24.73       23.63      8.13 o 
  16   2   3        0.70        6.67      6.67 o 
  17   2   3      151.65      158.96     12.87 o 
  18   2   3        0.23        2.96      7.29 o 
  19   2   3        5.42        1.56      7.14 o 
  20   2   3        3.08        4.64      8.09 o 
  21   2   3        1.74        2.36      6.01 o 
 -21   3   3       21.85       33.74      8.25 o 
 -20   3   3        0.38       12.95      6.14 o 
 -19   3   3        0.17        4.98      7.29 o 
 -18   3   3       30.58       27.52      8.33 o 
 -17   3   3        3.49        5.24      6.81 o 
 -16   3   3        2.96        6.29      4.72 o 
 -15   3   3       49.81       57.68      9.96 o 
 -14   3   3      103.84       98.01     10.29 o 
 -13   3   3        0.30        1.73      5.90 o 
 -12   3   3      214.81      212.09     12.29 o 
 -11   3   3        9.80       17.44      5.43 o 
 -10   3   3       16.99       17.30      5.36 o 
  -9   3   3       24.66       22.09      5.66 o 
  -8   3   3        9.94       14.66      4.84 o 
  -7   3   3       34.78       30.20      5.24 o 
  -6   3   3      166.84      164.49      9.17 o 
  -5   3   3      269.66      282.83     11.47 o 
  -4   3   3      210.06      175.22      9.36 o 
  -3   3   3       26.50       21.37      5.43 o 
  -2   3   3      211.33      225.13     10.24 o 
  -1   3   3     1472.45     1413.89     22.20 o 
   0   3   3      414.95      461.99      9.81 o 
   1   3   3     2945.87     3081.79     32.66 o 
   2   3   3      144.99      135.49      8.04 o 
   3   3   3      204.79      194.21      9.52 o 
   4   3   3      194.75      219.04     10.17 o 
   5   3   3      826.55      921.07     20.75 o 
   6   3   3       21.64       21.60      5.57 o 
   7   3   3       27.96       22.21      5.15 o 
   8   3   3       96.81       94.32      8.23 o 
   9   3   3        2.65        7.31      4.34 o 
  10   3   3        0.88        2.07      4.67 o 
  11   3   3       59.46       60.11      8.57 o 
  12   3   3       77.56       83.90      9.63 o 
  13   3   3       65.53       68.38      9.27 o 
  14   3   3      409.48      448.40     19.63 o 
  15   3   3       15.58       13.50      7.30 o 
  16   3   3        0.73        2.83      6.57 o 
  17   3   3        1.07        5.84      5.76 o 
  18   3   3        0.86        6.78      7.26 o 
  19   3   3        4.72        0.00      6.85 o 
  20   3   3        5.95        7.66      7.66 o 
 -20   4   3       10.07        3.41      8.02 o 
 -19   4   3        6.97        1.63      6.84 o 
 -18   4   3        0.92        2.40      7.13 o 
 -17   4   3       10.05       14.46      6.47 o 
 -16   4   3        5.03        2.88      7.04 o 
 -15   4   3        9.59        3.41      7.51 o 
 -14   4   3        1.95        2.58      6.60 o 
 -13   4   3       42.33       30.26      6.98 o 
 -12   4   3        5.77        2.95      6.41 o 
 -11   4   3      275.81      249.56     13.73 o 
 -10   4   3       36.70       35.81      6.43 o 
  -9   4   3       26.80       26.84      6.13 o 
  -8   4   3        5.94        8.26      4.41 o 
  -7   4   3        2.05        4.15      3.89 o 
  -6   4   3        8.74       10.27      4.37 o 
  -5   4   3       50.02       47.85      7.07 o 
  -4   4   3      102.80       97.66      7.86 o 
  -3   4   3       53.28       44.76      5.92 o 
  -2   4   3     1205.60     1335.24     24.75 o 
  -1   4   3       18.40       20.30      4.46 o 
   0   4   3      878.08      911.75     14.76 o 
   1   4   3      769.12      780.07     19.52 o 
   2   4   3      289.22      312.90     12.24 o 
   3   4   3      325.67      334.65     13.28 o 
   4   4   3      198.04      203.88     10.61 o 
   5   4   3       59.89       64.89      6.82 o 
   6   4   3        1.18        0.45      3.92 o 
   7   4   3       27.44       28.87      6.27 o 
   8   4   3      152.42      152.14     10.82 o 
   9   4   3       16.56       22.66      5.33 o 
  10   4   3        4.49       13.17      5.77 o 
  11   4   3      911.23      964.77     28.47 o 
  12   4   3       13.91       12.02      7.75 o 
  13   4   3      289.89      309.36     18.25 o 
  14   4   3       41.54       37.45      8.67 o 
  15   4   3       30.76       19.46      7.99 o 
  16   4   3        2.84       10.45      5.88 o 
  17   4   3        6.29       11.51      6.12 o 
  18   4   3        4.22       15.69      6.45 o 
  19   4   3        2.05        2.39      6.92 o 
 -19   5   3        0.53        3.30      7.53 o 
 -18   5   3        1.83        7.44      7.44 o 
 -17   5   3        0.16        7.53      7.53 o 
 -16   5   3        0.01        0.00      5.61 o 
 -15   5   3        0.19        2.18      5.78 o 
 -14   5   3       33.51       21.17      8.08 o 
 -13   5   3       10.61       10.18      6.55 o 
 -12   5   3       11.36        0.70      7.34 o 
 -11   5   3        0.38        1.24      5.23 o 
 -10   5   3      200.46      201.77     12.94 o 
  -9   5   3        0.25        5.26      5.09 o 
  -8   5   3       88.01       94.45      8.61 o 
  -7   5   3        0.00        0.55      4.61 o 
  -6   5   3       15.78       19.46      5.62 o 
  -5   5   3        0.00        0.55      4.13 o 
  -4   5   3       24.82       16.72      5.57 o 
  -3   5   3        0.97        7.61      3.98 o 
  -2   5   3      108.10       96.90      8.72 o 
  -1   5   3        9.61       11.06      4.37 o 
   0   5   3       35.12       39.90      5.67 o 
   1   5   3       19.36       23.27      5.20 o 
   2   5   3       61.74       65.55      6.59 o 
   3   5   3      104.84      115.75      9.48 o 
   4   5   3      242.25      260.06     13.37 o 
   5   5   3        0.77        7.49      4.50 o 
   6   5   3      106.73       89.44      9.22 o 
   7   5   3        0.28        1.06      4.81 o 
   8   5   3       33.34       32.80      6.81 o 
   9   5   3       70.08       78.71      9.89 o 
  10   5   3      698.94      712.48     24.77 o 
  11   5   3       21.99        3.31      8.16 o 
  12   5   3      286.20      302.03     17.37 o 
  13   5   3       29.90       31.88      9.66 o 
  14   5   3       35.66       30.82      8.80 o 
  15   5   3       31.66       47.99      8.94 o 
  16   5   3        0.77        6.38      5.65 o 
  17   5   3        0.01        4.03      7.43 o 
  18   5   3        0.17        7.35      7.65 o 
 -18   6   3        0.26        5.83      6.80 o 
 -17   6   3        3.68        8.98      7.20 o 
 -16   6   3       15.78       14.44      7.10 o 
 -15   6   3        0.15       14.91      6.47 o 
 -14   6   3        2.73       11.50      6.63 o 
 -13   6   3        0.00        0.77      6.69 o 
 -12   6   3      106.30      102.33     11.75 o 
 -11   6   3        8.23        6.42      7.33 o 
 -10   6   3       25.31       21.50      7.98 o 
  -9   6   3       10.01       26.38      6.71 o 
  -8   6   3       42.08       51.24      8.63 o 
  -7   6   3      190.33      174.38     13.64 o 
  -6   6   3        2.48        0.65      6.62 o 
  -5   6   3       33.06       24.64      8.19 o 
  -4   6   3        0.37        2.31      4.89 o 
  -3   6   3       15.26       15.89      5.85 o 
  -2   6   3      214.50      210.34     12.66 o 
  -1   6   3       51.90       55.61      8.66 o 
   0   6   3      229.19      220.07      9.26 o 
   1   6   3       36.65       41.47      7.20 o 
   2   6   3       29.20       29.73      5.93 o 
   3   6   3       78.23       78.44      8.78 o 
   4   6   3       23.77       29.73      6.52 o 
   5   6   3        1.13        1.74      4.79 o 
   6   6   3        0.19        7.18      3.85 o 
   7   6   3      110.41       96.21      9.68 o 
   8   6   3        4.03        6.27      6.27 o 
   9   6   3       33.89       22.24      8.15 o 
  10   6   3       23.41       27.46      7.44 o 
  11   6   3        8.94       19.75      7.33 o 
  12   6   3        9.92        3.75      8.47 o 
  13   6   3        0.18        7.24      7.24 o 
  14   6   3       23.20       31.39      8.27 o 
  15   6   3       42.54       46.07      9.52 o 
  16   6   3        0.18        0.79      6.82 o 
  17   6   3        0.69        0.83      5.78 o 
 -16   7   3        0.38        5.02      7.14 o 
 -15   7   3        0.00       12.55      6.94 o 
 -14   7   3        0.15        1.63      8.41 o 
 -13   7   3        4.47        2.44      7.67 o 
 -12   7   3       19.54       12.90      8.74 o 
 -11   7   3        0.29        8.24      8.24 o 
 -10   7   3       18.13       17.27      8.50 o 
  -9   7   3       20.59       24.61      8.27 o 
  -8   7   3      212.25      210.11     15.51 o 
  -7   7   3       37.22       37.50      8.95 o 
  -6   7   3        4.25        2.15      7.75 o 
  -5   7   3      333.67      307.00     18.06 o 
  -4   7   3      144.32      147.64     13.56 o 
  -3   7   3      220.66      251.51     14.96 o 
  -2   7   3        0.40        2.60      7.28 o 
  -1   7   3       18.91       18.45      8.34 o 
   0   7   3      357.52      338.76     16.47 o 
   1   7   3       29.69       39.35      7.54 o 
   2   7   3       19.43       28.11      6.61 o 
   3   7   3        1.18        4.45      5.81 o 
   4   7   3       27.65       23.62      7.34 o 
   5   7   3       14.70        4.60      5.37 o 
   6   7   3       11.52       10.76      5.89 o 
   7   7   3       31.22       18.67      8.90 o 
   8   7   3        7.96        0.00      6.34 o 
   9   7   3       45.58       39.20      9.78 o 
  10   7   3       26.24       26.75      8.38 o 
  11   7   3       74.35       75.05     11.37 o 
  12   7   3       10.21       13.00      8.39 o 
  13   7   3        0.51        9.95      6.42 o 
  14   7   3       11.84       11.79      7.55 o 
  15   7   3        0.30        8.39      8.39 o 
 -13   8   3        0.01        2.66      7.88 o 
 -12   8   3        2.79        4.33      8.24 o 
 -11   8   3        0.03        2.58      7.20 o 
 -10   8   3       12.04       18.96      7.81 o 
  -9   8   3       21.40       12.78      8.49 o 
  -8   8   3        0.36       16.75      6.61 o 
  -7   8   3       18.81       24.71      9.48 o 
  -6   8   3        7.98        6.48      8.31 o 
  -5   8   3       94.76       94.83     10.56 o 
  -4   8   3       96.32       97.23     12.81 o 
  -3   8   3       14.32       14.36      8.30 o 
  -2   8   3        6.01        6.69      7.57 o 
  -1   8   3       16.41       10.85      7.81 o 
   0   8   3       20.29       15.32      4.99 o 
   1   8   3        0.47       15.62      5.66 o 
   2   8   3       33.62       36.66      7.27 o 
   3   8   3        0.48        3.56      6.70 o 
   4   8   3      145.77      139.91     12.59 o 
   5   8   3       13.31       22.45      8.20 o 
   6   8   3       14.16       25.82      6.70 o 
   7   8   3       12.87       11.33      7.75 o 
   8   8   3        9.71        0.73      7.64 o 
   9   8   3        4.11        3.16      7.03 o 
  10   8   3        0.76        6.74      6.74 o 
  11   8   3        1.50       14.03      6.02 o 
  12   8   3        1.47        6.07      6.07 o 
 -10   9   3        5.24        9.10      6.55 o 
  -9   9   3        1.06        0.00      7.97 o 
  -8   9   3        5.84        6.31      7.34 o 
  -7   9   3        1.86        1.81      6.97 o 
  -6   9   3       20.93       14.00      8.73 o 
  -5   9   3        0.31       12.07      8.28 o 
  -4   9   3       45.47       56.60     10.81 o 
  -3   9   3        0.48       16.55      6.20 o 
  -2   9   3        0.19        2.43      7.29 o 
  -1   9   3        4.56        3.22      5.78 o 
   0   9   3        7.61        8.27      5.23 o 
   1   9   3        0.03        7.46      7.46 o 
   2   9   3       21.83       44.69      7.44 o 
   3   9   3       54.60       45.41     10.09 o 
   4   9   3        0.00        3.10      6.96 o 
   5   9   3       35.14       34.11      7.90 o 
   6   9   3        1.18        6.23      6.23 o 
   7   9   3        8.38       14.32      7.54 o 
   8   9   3        1.81        4.86      7.91 o 
   9   9   3        0.32       13.87      5.61 o 
  -2  10   3        0.02        0.84      5.97 o 
  -1  10   3        0.63        5.06      6.49 o 
   0  10   3        1.69        0.47      4.54 o 
   1  10   3       10.52       13.04      6.51 o 
 -21   0   4        6.50        4.58      8.13 o 
 -20   0   4       14.74       12.40      9.02 o 
 -19   0   4       14.76       14.54      7.77 o 
 -18   0   4       40.45       32.65     10.70 o 
 -17   0   4        0.00        3.11      7.43 o 
 -16   0   4       70.73       75.92     10.81 o 
 -15   0   4        0.02        4.08      6.09 o 
 -14   0   4        5.86        2.57      5.99 o 
 -13   0   4       88.98       88.08      9.89 o 
 -12   0   4        1.24       10.06      5.12 o 
 -11   0   4       92.63       88.85      8.91 o 
 -10   0   4       53.96       65.23      9.54 o 
  -9   0   4     5099.83     5748.72     53.25 o 
  -8   0   4     4021.80     4373.32     44.63 o 
  -7   0   4     1766.32     1962.22     28.39 o 
  -6   0   4        0.69        4.77      4.77 o 
  -5   0   4       75.70       58.88      6.64 o 
  -4   0   4     1798.34     1947.42     26.52 o 
  -3   0   4      228.54      212.43      9.71 o 
  -2   0   4        2.69        4.11      3.06 o 
  -1   0   4      296.33      266.11      9.72 o 
   0   0   4       85.51       75.16      6.41 o 
   1   0   4      121.43       95.46      6.52 o 
   2   0   4      746.77      818.89     17.33 o 
   3   0   4        6.55        2.18      3.13 o 
   4   0   4     4196.18     4122.06     38.38 o 
   5   0   4     2733.24     2853.24     32.46 o 
   6   0   4     1047.85      969.99     21.49 o 
   7   0   4       82.51       86.59      7.20 o 
   8   0   4      357.60      317.97     13.50 o 
   9   0   4        0.44        1.85      4.42 o 
  10   0   4       33.18       44.73      5.67 o 
  11   0   4       99.55      107.36      9.42 o 
  12   0   4      151.96      165.43     11.40 o 
  13   0   4       28.21       30.40      7.67 o 
  14   0   4        0.10        5.08      5.08 o 
  15   0   4       33.90       40.77      7.54 o 
  16   0   4       36.33       33.67      8.35 o 
  17   0   4        9.78       13.88      7.29 o 
  18   0   4        0.80        6.46      8.17 o 
  19   0   4        2.72        8.04      8.04 o 
  20   0   4        6.21        1.68      7.68 o 
 -21   1   4        8.06        5.39      7.91 o 
 -20   1   4       23.80       26.12      9.29 o 
 -19   1   4        0.33        2.48      6.91 o 
 -18   1   4        2.51        5.58      7.39 o 
 -17   1   4       16.42       28.62      6.99 o 
 -16   1   4        1.81        4.29      6.75 o 
 -15   1   4        1.00        2.64      7.84 o 
 -14   1   4       36.01       22.36      7.73 o 
 -13   1   4        6.40        2.89      5.42 o 
 -12   1   4        0.11        3.22      5.38 o 
 -11   1   4       35.78       27.21      7.21 o 
 -10   1   4        6.85        0.44      5.37 o 
  -9   1   4      133.11      116.89      9.78 o 
  -8   1   4     2733.15     2855.90     34.59 o 
  -7   1   4     1076.01     1174.13     21.29 o 
  -6   1   4      923.73      992.90     18.75 o 
  -5   1   4        0.56        2.57      3.42 o 
  -4   1   4      222.52      249.06      9.81 o 
  -3   1   4       27.05       24.10      3.86 o 
  -2   1   4      671.45      581.56     15.19 o 
  -1   1   4      706.39      645.99     16.39 o 
   0   1   4      773.29      632.75     11.34 o 
   1   1   4      234.29      247.03     10.35 o 
   2   1   4       54.24       43.80      5.35 o 
   3   1   4     1050.62     1204.69     20.96 o 
   4   1   4      654.47      602.70     16.54 o 
   5   1   4      541.37      549.26     16.12 o 
   6   1   4       16.46       18.77      5.17 o 
   7   1   4       49.82       66.76      6.20 o 
   8   1   4       74.53       75.79      7.70 o 
   9   1   4      238.96      263.92     13.04 o 
  10   1   4        4.02        6.48      4.45 o 
  11   1   4        2.86        4.25      3.81 o 
  12   1   4      252.83      256.36     14.70 o 
  13   1   4       13.41        9.16      5.64 o 
  14   1   4      142.94      146.35     12.20 o 
  15   1   4        0.44        0.69      5.57 o 
  16   1   4       87.17       66.54     10.84 o 
  17   1   4        4.57        5.33      7.37 o 
  18   1   4        5.65       10.29      6.46 o 
  19   1   4        0.02        6.44      6.44 o 
  20   1   4        1.59        1.72      6.68 o 
 -21   2   4        0.40        7.85      7.85 o 
 -20   2   4        5.80        7.69      6.77 o 
 -19   2   4        0.00        0.85      6.66 o 
 -18   2   4        2.89       11.01      6.76 o 
 -17   2   4        0.86        4.46      6.03 o 
 -16   2   4       20.05       18.96      6.05 o 
 -15   2   4        7.18       11.23      6.40 o 
 -14   2   4      206.87      212.77     13.31 o 
 -13   2   4       54.70       56.52      7.39 o 
 -12   2   4       11.49       18.84      5.35 o 
 -11   2   4       68.47       58.08      7.74 o 
 -10   2   4        0.00        4.70      3.93 o 
  -9   2   4       10.74        7.44      4.27 o 
  -8   2   4        0.02        2.49      4.03 o 
  -7   2   4      209.17      192.36     10.26 o 
  -6   2   4      813.09      808.52     19.60 o 
  -5   2   4       34.98       36.67      5.40 o 
  -4   2   4        0.79        2.18      4.17 o 
  -3   2   4       66.89       60.92      6.10 o 
  -2   2   4       29.78       25.22      4.91 o 
  -1   2   4      216.92      223.54     10.33 o 
   0   2   4        1.77        4.07      2.60 o 
   1   2   4      523.56      498.62     14.73 o 
   2   2   4       31.58       29.81      5.55 o 
   3   2   4       96.69       92.75      7.26 o 
   4   2   4       28.69       32.11      5.23 o 
   5   2   4       74.63       85.15      7.57 o 
   6   2   4        6.82        3.90      4.08 o 
   7   2   4      120.05      115.70      9.15 o 
   8   2   4        4.52        7.61      4.03 o 
   9   2   4        5.24        0.00      4.91 o 
  10   2   4      731.64      698.84     22.53 o 
  11   2   4       36.56       38.91      8.70 o 
  12   2   4      409.04      421.87     19.18 o 
  13   2   4       32.16       29.62      8.73 o 
  14   2   4      245.23      263.65     16.26 o 
  15   2   4      614.89      636.60     25.17 o 
  16   2   4        0.98        6.61      7.54 o 
  17   2   4       26.95       25.91      7.81 o 
  18   2   4        0.03        1.62      6.31 o 
  19   2   4        0.27        2.43      5.40 o 
  20   2   4        4.19       10.76      5.79 o 
 -20   3   4        3.18        2.55      6.69 o 
 -19   3   4        8.43        8.99      8.99 o 
 -18   3   4        1.14        1.58      6.25 o 
 -17   3   4        1.17        0.76      7.16 o 
 -16   3   4        0.01        6.45      6.45 o 
 -15   3   4       16.76       14.16      7.34 o 
 -14   3   4        0.78        8.88      5.30 o 
 -13   3   4        0.38        7.79      5.57 o 
 -12   3   4        1.43        2.83      4.81 o 
 -11   3   4       37.48       36.08      6.62 o 
 -10   3   4       10.17        6.15      4.34 o 
  -9   3   4        4.45        9.80      3.67 o 
  -8   3   4       59.07       64.74      7.28 o 
  -7   3   4      476.41      484.20     16.69 o 
  -6   3   4      167.09      151.78      9.98 o 
  -5   3   4      165.29      173.16      9.64 o 
  -4   3   4       54.42       65.85      6.04 o 
  -3   3   4       91.64       93.73      7.78 o 
  -2   3   4       18.86       23.22      4.66 o 
  -1   3   4      486.94      471.56     15.12 o 
   0   3   4        0.22        2.67      2.94 o 
   1   3   4      283.92      289.33     12.23 o 
   2   3   4      279.85      254.97     11.32 o 
   3   3   4     1509.24     1520.98     26.16 o 
   4   3   4        0.79        1.74      3.66 o 
   5   3   4      102.98      100.66      8.28 o 
   6   3   4      140.34      126.66      8.86 o 
   7   3   4        3.23        3.41      3.88 o 
   8   3   4      175.19      188.20     11.64 o 
   9   3   4       45.36       47.72      7.81 o 
  10   3   4      487.28      481.20     20.07 o 
  11   3   4      510.24      554.44     21.83 o 
  12   3   4      661.08      739.24     25.41 o 
  13   3   4      109.57      136.60     12.40 o 
  14   3   4       16.38       23.13      8.12 o 
  15   3   4       13.97       13.89      6.00 o 
  16   3   4       30.45       33.31      8.98 o 
  17   3   4        1.31       12.49      4.98 o 
  18   3   4        1.23       11.24      7.44 o 
  19   3   4       15.85       20.39      7.23 o 
 -20   4   4        0.40        0.82      8.21 o 
 -19   4   4        0.39        0.85      7.00 o 
 -18   4   4        0.08        0.79      7.02 o 
 -17   4   4        0.42        0.73      5.95 o 
 -16   4   4        5.43        1.49      8.59 o 
 -15   4   4       34.34       43.95      8.37 o 
 -14   4   4        0.02        0.00      5.50 o 
 -13   4   4       20.23       10.43      7.44 o 
 -12   4   4       40.43       41.68      8.21 o 
 -11   4   4        0.27        1.22      4.46 o 
 -10   4   4        0.05        8.59      5.40 o 
  -9   4   4       12.42       11.13      6.01 o 
  -8   4   4       33.14       48.16      7.53 o 
  -7   4   4        1.99        4.10      4.66 o 
  -6   4   4       59.20       58.23      7.60 o 
  -5   4   4      113.65      111.79      9.04 o 
  -4   4   4      356.96      376.42     15.16 o 
  -3   4   4      721.49      740.87     20.17 o 
  -2   4   4      231.13      221.38     11.78 o 
  -1   4   4      716.09      666.53     19.68 o 
   0   4   4       28.24       22.93      5.12 o 
   1   4   4      127.62      131.81      9.16 o 
   2   4   4      112.86       91.26      8.06 o 
   3   4   4        7.68        5.06      4.96 o 
   4   4   4      176.14      182.36     11.41 o 
   5   4   4      262.72      244.96     13.64 o 
   6   4   4       17.36       22.33      5.29 o 
   7   4   4       19.99       23.98      6.04 o 
   8   4   4       94.57       80.27      9.73 o 
   9   4   4      131.97      114.98     11.57 o 
  10   4   4      865.08      922.91     27.88 o 
  11   4   4       44.66       61.38      9.80 o 
  12   4   4       44.35       58.59      9.07 o 
  13   4   4      106.13      131.45     11.35 o 
  14   4   4        2.42        3.74      7.05 o 
  15   4   4       12.13       15.39      7.83 o 
  16   4   4       45.99       49.10     10.11 o 
  17   4   4        6.74        3.21      7.04 o 
  18   4   4        2.63        4.08      6.93 o 
 -18   5   4        0.00        4.03      6.93 o 
 -17   5   4        2.81        9.56      6.19 o 
 -16   5   4        4.85        0.80      7.89 o 
 -15   5   4       14.12       12.82      7.07 o 
 -14   5   4       38.33       32.90      8.48 o 
 -13   5   4        4.09        4.96      5.56 o 
 -12   5   4       25.71       22.03      8.01 o 
 -11   5   4       24.29       32.14      8.06 o 
 -10   5   4       21.38       31.20      6.56 o 
  -9   5   4       36.35       27.14      8.20 o 
  -8   5   4       35.89       40.98      7.90 o 
  -7   5   4       37.67       34.34      6.65 o 
  -6   5   4        6.72        2.31      5.71 o 
  -5   5   4      250.10      253.62     13.69 o 
  -4   5   4       11.24       10.74      5.92 o 
  -3   5   4       75.37       72.18      8.58 o 
  -2   5   4        0.41        1.53      4.48 o 
  -1   5   4       14.94       11.15      4.91 o 
   0   5   4       86.74       91.03      6.54 o 
   1   5   4       11.29       10.74      5.42 o 
   2   5   4       60.20       67.06      7.37 o 
   3   5   4       73.97       86.75      8.43 o 
   4   5   4       22.69       34.46      6.83 o 
   5   5   4       18.15       17.29      5.17 o 
   6   5   4      177.45      180.31     12.83 o 
   7   5   4      527.53      521.85     20.61 o 
   8   5   4      120.91      134.51     11.84 o 
   9   5   4      918.04     1037.79     30.05 o 
  10   5   4      102.80       79.16     10.94 o 
  11   5   4        0.15        5.03      6.01 o 
  12   5   4       26.92       16.34      8.70 o 
  13   5   4        0.86        0.78      6.55 o 
  14   5   4       65.49       68.17      9.93 o 
  15   5   4        1.13        7.34      5.75 o 
  16   5   4       32.27       28.89      9.68 o 
  17   5   4        0.00        7.68      7.68 o 
 -17   6   4        2.98        7.41      6.80 o 
 -16   6   4        6.89       13.04      7.61 o 
 -15   6   4        0.83        2.41      8.02 o 
 -14   6   4       34.45       34.66      8.91 o 
 -13   6   4       51.65       28.65     10.43 o 
 -12   6   4       19.57       22.83      8.77 o 
 -11   6   4       68.36       96.20     10.91 o 
 -10   6   4        2.33       13.17      6.67 o 
  -9   6   4      102.20       84.89     11.53 o 
  -8   6   4        0.13        9.76      6.18 o 
  -7   6   4       65.53       62.29      9.53 o 
  -6   6   4        0.24        3.97      6.64 o 
  -5   6   4        7.57       12.11      6.51 o 
  -4   6   4       33.55       53.28      8.45 o 
  -3   6   4       22.48       22.92      6.83 o 
  -2   6   4      173.63      169.95     12.72 o 
  -1   6   4       45.96       34.44      6.52 o 
   0   6   4       47.67       52.99      5.53 o 
   1   6   4       29.83       33.01      6.77 o 
   2   6   4       16.53       15.75      4.85 o 
   3   6   4       35.40       23.08      7.00 o 
   4   6   4        9.48       15.65      4.94 o 
   5   6   4       31.06       29.75      6.25 o 
   6   6   4      110.73       87.77      9.67 o 
   7   6   4       30.01       31.22      7.27 o 
   8   6   4        7.74       11.76      6.31 o 
   9   6   4      241.15      254.51     17.33 o 
  10   6   4        6.55       19.27      7.53 o 
  11   6   4       44.77       40.71      8.61 o 
  12   6   4        1.42       13.49      6.36 o 
  13   6   4        5.12        0.84      7.26 o 
  14   6   4        4.18        9.96      7.08 o 
  15   6   4       11.39        0.00      7.43 o 
  16   6   4        5.41       12.75      7.38 o 
 -15   7   4        7.92        3.37      7.20 o 
 -14   7   4        0.41        0.79      7.72 o 
 -13   7   4        4.49        5.02      8.64 o 
 -12   7   4       45.58       37.26     10.44 o 
 -11   7   4       24.98       17.23     10.71 o 
 -10   7   4       59.34       61.37     12.35 o 
  -9   7   4       50.30       46.07     11.01 o 
  -8   7   4       40.63       40.49      9.10 o 
  -7   7   4       11.48        1.56      9.04 o 
  -6   7   4      239.07      239.22     16.79 o 
  -5   7   4        0.37        5.08      7.88 o 
  -4   7   4        2.02        1.44      6.98 o 
  -3   7   4      139.28      130.49     12.74 o 
  -2   7   4       13.26       12.73      6.80 o 
  -1   7   4       12.17       13.86      6.37 o 
   0   7   4       13.93       15.47      4.40 o 
   1   7   4       16.15       22.09      6.49 o 
   2   7   4       45.83       50.14      7.79 o 
   3   7   4       18.75       20.33      6.25 o 
   4   7   4        5.60        6.65      6.24 o 
   5   7   4       60.34       48.34      8.82 o 
   6   7   4        0.06        4.92      6.83 o 
   7   7   4      179.80      166.69     14.70 o 
   8   7   4        4.19        2.25      6.93 o 
   9   7   4        0.02        1.50      6.91 o 
  10   7   4       24.34       26.69      8.29 o 
  11   7   4        0.62        2.47      5.74 o 
  12   7   4        4.90       12.37      6.55 o 
  13   7   4        0.88        5.86      6.56 o 
  14   7   4        6.28        8.53      7.14 o 
 -12   8   4        0.04        6.99      7.25 o 
 -11   8   4        2.04        6.96      7.22 o 
 -10   8   4       32.56       43.51      9.34 o 
  -9   8   4        4.86        0.86      7.96 o 
  -8   8   4        0.03        7.61      7.35 o 
  -7   8   4       66.01       63.38     11.86 o 
  -6   8   4        0.40        1.67      8.17 o 
  -5   8   4      225.92      224.44     16.42 o 
  -4   8   4       29.72       44.38      9.24 o 
  -3   8   4        0.09        0.00      6.22 o 
  -2   8   4        1.50        4.45      6.80 o 
  -1   8   4       13.24       10.26      7.45 o 
   0   8   4        9.11       17.66      4.76 o 
   1   8   4       12.16       13.60      6.35 o 
   2   8   4       33.66       29.84      9.08 o 
   3   8   4       46.58       34.26      8.60 o 
   4   8   4        0.57        0.70      6.04 o 
   5   8   4        1.76        4.38      6.41 o 
   6   8   4        0.56       10.37      5.84 o 
   7   8   4        3.80        2.25      7.77 o 
   8   8   4        0.14        8.51      5.65 o 
   9   8   4        0.01        0.00      7.23 o 
  10   8   4        0.05        4.87      5.25 o 
  11   8   4        1.19        3.29      6.74 o 
  -8   9   4        8.83        0.88      8.74 o 
  -7   9   4        1.87        0.89      7.83 o 
  -6   9   4        0.86        7.76      6.21 o 
  -5   9   4        8.40       21.22      7.57 o 
  -4   9   4        6.27        5.80      8.06 o 
  -3   9   4        4.31       10.59      6.91 o 
  -2   9   4       11.88       11.13      8.15 o 
  -1   9   4        0.95        1.54      7.09 o 
   0   9   4        0.01        2.07      5.02 o 
   1   9   4        5.79        9.86      7.25 o 
   2   9   4        0.28        3.02      6.33 o 
   3   9   4        2.02       12.80      5.16 o 
   4   9   4        1.48        8.99      4.53 o 
   5   9   4        2.66        1.50      6.27 o 
   6   9   4        1.97        6.84      5.79 o 
   7   9   4       11.04        9.23      6.30 o 
 -21   1   5        3.58       12.99      7.78 o 
 -20   1   5        0.21        1.69      7.09 o 
 -19   1   5        0.19        0.83      5.64 o 
 -18   1   5        1.11        0.00      7.54 o 
 -17   1   5        0.81       16.78      6.10 o 
 -16   1   5        8.32        4.35      7.56 o 
 -15   1   5        6.18       17.80      6.37 o 
 -14   1   5       92.63       97.16     10.76 o 
 -13   1   5      229.27      220.26     13.99 o 
 -12   1   5        6.42        9.74      6.09 o 
 -11   1   5       17.52       22.00      6.32 o 
 -10   1   5       20.41       18.70      6.71 o 
  -9   1   5      125.50      124.01      9.59 o 
  -8   1   5      107.49      107.42      9.03 o 
  -7   1   5      463.04      513.54     16.67 o 
  -6   1   5        5.46        4.31      4.31 o 
  -5   1   5      192.60      197.13     10.52 o 
  -4   1   5      153.29      164.01      9.14 o 
  -3   1   5      813.54      749.78     19.05 o 
  -2   1   5        5.58        3.84      4.10 o 
  -1   1   5        7.95       14.97      3.84 o 
   0   1   5      723.15      714.39     22.34 o 
   1   1   5      238.89      237.34     11.77 o 
   2   1   5      995.06     1034.09     22.72 o 
   3   1   5      299.88      252.19     11.62 o 
   4   1   5      322.67      291.49     12.51 o 
   5   1   5      297.07      291.89     12.78 o 
   6   1   5        2.05        1.35      3.87 o 
   7   1   5       16.56       18.86      4.32 o 
   8   1   5       13.57       11.74      5.12 o 
   9   1   5       15.54        8.07      4.84 o 
  10   1   5       91.96       92.73      9.33 o 
  11   1   5       86.17       90.36      9.23 o 
  12   1   5        7.95       13.52      6.17 o 
  13   1   5        6.65        7.50      5.00 o 
  14   1   5       29.41       35.84      8.70 o 
  15   1   5      216.85      212.29     14.88 o 
  16   1   5        0.26        5.56      7.47 o 
  17   1   5        0.99        3.32      5.54 o 
  18   1   5       10.16       11.88      7.57 o 
  19   1   5        0.02        0.88      5.95 o 
 -20   2   5        0.45        1.72      8.10 o 
 -19   2   5        2.72        4.09      7.70 o 
 -18   2   5       11.63       18.95      6.97 o 
 -17   2   5        2.23        7.58      6.33 o 
 -16   2   5        5.16        2.19      6.47 o 
 -15   2   5        4.31        6.18      7.19 o 
 -14   2   5        3.54        5.85      6.28 o 
 -13   2   5      110.34      120.12     11.12 o 
 -12   2   5       29.96       25.44      7.72 o 
 -11   2   5       11.78       13.64      6.27 o 
 -10   2   5       21.63       19.18      6.02 o 
  -9   2   5      163.44      164.77     11.26 o 
  -8   2   5        8.85        7.13      5.41 o 
  -7   2   5       13.66        8.73      5.33 o 
  -6   2   5        7.70       14.90      4.91 o 
  -5   2   5      199.39      231.11     11.86 o 
  -4   2   5        5.66        9.97      4.94 o 
  -3   2   5       77.35       72.03      6.91 o 
  -2   2   5       18.74       23.48      4.54 o 
  -1   2   5      140.27      130.64      9.69 o 
   0   2   5       15.40        9.72      3.07 o 
   1   2   5        0.66        7.45      3.53 o 
   2   2   5      174.95      162.69     10.02 o 
   3   2   5      223.03      230.34     11.53 o 
   4   2   5      116.99       95.74      8.58 o 
   5   2   5       24.40       16.41      5.63 o 
   6   2   5      571.98      552.11     18.93 o 
   7   2   5        7.50        7.32      5.47 o 
   8   2   5      805.20      798.34     24.26 o 
   9   2   5      455.26      464.62     18.82 o 
  10   2   5        2.31        1.82      6.18 o 
  11   2   5       43.75       45.60      8.94 o 
  12   2   5       28.06       17.92      9.14 o 
  13   2   5      178.09      191.46     15.03 o 
  14   2   5        6.27        4.40      6.67 o 
  15   2   5        0.86        4.59      6.23 o 
  16   2   5        7.18       18.28      6.97 o 
  17   2   5        7.53        2.50      8.15 o 
  18   2   5        0.06        3.39      6.45 o 
  19   2   5        9.06       14.61      8.39 o 
 -20   3   5        0.01        0.81      7.00 o 
 -19   3   5       13.94        8.18      7.09 o 
 -18   3   5        3.77       17.42      6.33 o 
 -17   3   5        9.87        9.20      6.22 o 
 -16   3   5       12.47        8.12      8.04 o 
 -15   3   5        4.43        0.00      6.22 o 
 -14   3   5        0.87        8.70      4.69 o 
 -13   3   5        5.75       10.88      6.49 o 
 -12   3   5        6.26       11.65      5.02 o 
 -11   3   5        2.86        8.85      4.90 o 
 -10   3   5       69.62      100.56      8.96 o 
  -9   3   5       24.80       34.06      6.61 o 
  -8   3   5       47.73       49.13      7.90 o 
  -7   3   5        8.70       16.64      4.82 o 
  -6   3   5      157.80      156.44     10.92 o 
  -5   3   5      154.89      168.04     10.98 o 
  -4   3   5      347.14      358.41     14.39 o 
  -3   3   5      221.05      212.30     11.75 o 
  -2   3   5       15.70       11.80      4.90 o 
  -1   3   5      201.96      223.62     11.25 o 
   0   3   5       15.03       19.52      3.73 o 
   1   3   5      353.42      324.87     14.77 o 
   2   3   5       92.78       80.07      7.72 o 
   3   3   5        5.40       12.23      3.65 o 
   4   3   5        3.63        7.57      4.19 o 
   5   3   5      138.69      152.42     10.57 o 
   6   3   5       71.30       85.52      8.05 o 
   7   3   5       61.96       73.35      8.78 o 
   8   3   5       50.80       42.73      8.47 o 
   9   3   5      502.73      526.97     21.64 o 
  10   3   5      684.32      782.01     26.39 o 
  11   3   5       37.29       44.52      9.37 o 
  12   3   5        0.29        1.45      4.68 o 
  13   3   5        1.44        2.93      7.90 o 
  14   3   5        8.87        7.60      7.60 o 
  15   3   5        2.71        5.48      6.75 o 
  16   3   5        4.54        6.51      7.77 o 
  17   3   5        2.03        7.46      6.24 o 
  18   3   5       18.42       41.50      9.07 o 
 -19   4   5        0.06        8.10      8.10 o 
 -18   4   5        2.10        7.24      6.01 o 
 -17   4   5        0.73        2.35      6.50 o 
 -16   4   5       12.41       14.42      7.69 o 
 -15   4   5       32.09       25.10      7.61 o 
 -14   4   5        0.39        8.57      5.24 o 
 -13   4   5        0.65        2.12      5.76 o 
 -12   4   5        1.50        5.34      5.51 o 
 -11   4   5        1.41        6.04      6.04 o 
 -10   4   5        0.74        5.70      5.87 o 
  -9   4   5        5.47        5.51      6.86 o 
  -8   4   5        5.24        0.55      4.57 o 
  -7   4   5        9.22        3.48      5.15 o 
  -6   4   5      130.57      142.22     11.29 o 
  -5   4   5        8.22       12.45      4.91 o 
  -4   4   5       81.35       91.45      8.83 o 
  -3   4   5      283.88      277.54     13.93 o 
  -2   4   5       57.03       55.31      7.57 o 
  -1   4   5       63.30       65.95      7.47 o 
   0   4   5       52.69       54.16      7.28 o 
   1   4   5        1.60        1.57      4.15 o 
   2   4   5       19.67       23.30      5.44 o 
   3   4   5       51.02       53.30      7.27 o 
   4   4   5      164.68      144.23     11.22 o 
   5   4   5        0.88        4.60      5.34 o 
   6   4   5       91.11       91.19     10.34 o 
   7   4   5      654.20      710.58     24.23 o 
   8   4   5      180.56      214.64     13.69 o 
   9   4   5      140.15      145.88     13.28 o 
  10   4   5      175.43      164.37     14.21 o 
  11   4   5       11.47        5.09      7.53 o 
  12   4   5        1.83        6.71      6.44 o 
  13   4   5        0.59        5.46      7.31 o 
  14   4   5        7.41        8.79      7.25 o 
  15   4   5        0.08        7.32      7.32 o 
  16   4   5        0.23        1.63      6.03 o 
  17   4   5        0.69        8.49      7.07 o 
 -17   5   5        5.07        6.40      7.15 o 
 -16   5   5        8.41        3.97      8.02 o 
 -15   5   5        0.77        1.53      6.97 o 
 -14   5   5       41.82       35.94      9.88 o 
 -13   5   5        0.30        0.00      6.58 o 
 -12   5   5        7.52       12.43      7.18 o 
 -11   5   5        6.19        7.84      7.41 o 
 -10   5   5        8.09        0.00      7.08 o 
  -9   5   5        1.83        1.36      6.35 o 
  -8   5   5        0.90        2.02      4.76 o 
  -7   5   5        1.99        7.15      5.41 o 
  -6   5   5       12.60       15.61      6.85 o 
  -5   5   5        6.00        8.69      8.69 o 
  -4   5   5       26.31       31.22      5.92 o 
  -3   5   5        0.01        1.16      4.99 o 
  -2   5   5      137.03      136.95     11.28 o 
  -1   5   5       78.46       83.81      8.70 o 
   0   5   5       20.41       15.95      4.53 o 
   1   5   5        8.13        4.00      5.96 o 
   2   5   5       10.49        4.09      5.34 o 
   3   5   5       24.76       23.60      6.41 o 
   4   5   5       40.56       46.46      8.12 o 
   5   5   5      288.37      277.88     17.29 o 
   6   5   5      301.88      291.18     16.82 o 
   7   5   5      185.32      177.86     14.14 o 
   8   5   5       59.13       75.99     10.64 o 
   9   5   5       53.00       58.78      9.89 o 
  10   5   5      155.89      155.50     15.05 o 
  11   5   5       24.74       21.57      7.46 o 
  12   5   5        1.51        6.39      6.56 o 
  13   5   5        1.37        8.15      8.15 o 
  14   5   5        0.36        8.30      6.95 o 
  15   5   5        5.14       11.86      6.33 o 
  16   5   5        2.86        0.00      8.61 o 
 -16   6   5       18.57       20.53      8.36 o 
 -15   6   5        0.02        4.89      8.23 o 
 -14   6   5        0.17        7.80      7.80 o 
 -13   6   5        6.36        7.22      6.96 o 
 -12   6   5       43.72       55.67      9.46 o 
 -11   6   5       80.36       71.31     10.91 o 
 -10   6   5        0.34        9.24      7.82 o 
  -9   6   5       22.61       11.34      9.35 o 
  -8   6   5       10.31       18.39      6.07 o 
  -7   6   5        2.93       12.97      6.62 o 
  -6   6   5      133.10      148.69     13.64 o 
  -5   6   5        3.35        0.71      5.91 o 
  -4   6   5       53.33       54.71      9.91 o 
  -3   6   5       18.62       19.96      6.30 o 
  -2   6   5       14.21       15.17      5.98 o 
  -1   6   5        0.32        5.85      5.85 o 
   0   6   5        6.69        3.11      4.28 o 
   1   6   5        2.97        4.36      6.32 o 
   2   6   5       32.93       42.17      7.07 o 
   3   6   5       48.56       42.84      7.59 o 
   4   6   5       15.77       20.88      6.48 o 
   5   6   5        9.00       16.07      5.64 o 
   6   6   5        2.64       10.97      4.63 o 
   7   6   5        0.51        4.99      5.24 o 
   8   6   5       11.74        8.78      5.68 o 
   9   6   5        2.71        3.01      7.39 o 
  10   6   5       45.92       47.71      9.40 o 
  11   6   5       42.90       46.71      9.98 o 
  12   6   5        5.18        0.00      6.41 o 
  13   6   5        0.19        0.81      8.15 o 
  14   6   5        0.00        4.27      6.89 o 
 -14   7   5        0.29        3.37      6.66 o 
 -13   7   5       11.48        3.42      9.15 o 
 -12   7   5       45.94       25.39     10.60 o 
 -11   7   5        0.05        5.06      7.18 o 
 -10   7   5       31.64       37.46      9.64 o 
  -9   7   5       49.09       33.63     10.22 o 
  -8   7   5        0.40        8.80      7.57 o 
  -7   7   5       42.15       38.48     10.22 o 
  -6   7   5        7.34       12.26      7.63 o 
  -5   7   5        0.04        7.30      7.30 o 
  -4   7   5      105.59       99.51     11.51 o 
  -3   7   5        2.53        4.23      6.51 o 
  -2   7   5        0.00        2.09      6.01 o 
  -1   7   5        4.94        8.25      5.77 o 
   0   7   5       62.57       56.98      6.46 o 
   1   7   5        1.34        0.65      4.62 o 
   2   7   5        8.50       14.89      6.12 o 
   3   7   5        8.04        5.46      5.61 o 
   4   7   5       34.63       39.51      7.86 o 
   5   7   5       25.51       26.20      7.78 o 
   6   7   5       81.57       60.08     10.02 o 
   7   7   5       35.19       40.12      7.70 o 
   8   7   5       25.75       32.78      8.97 o 
   9   7   5        0.81        3.12      5.35 o 
  10   7   5       13.05       14.50      7.60 o 
  11   7   5        0.31        7.20      7.20 o 
  12   7   5        1.03        0.84      5.83 o 
 -11   8   5        6.05        8.76      8.53 o 
 -10   8   5       13.90       13.11      8.41 o 
  -9   8   5       49.78       55.35      9.86 o 
  -8   8   5       23.63        5.98      9.87 o 
  -7   8   5        1.37        8.40      6.40 o 
  -6   8   5        2.41       11.44      7.29 o 
  -5   8   5       13.13       28.02      7.32 o 
  -4   8   5       15.07        9.33      7.87 o 
  -3   8   5        0.54        3.03      6.87 o 
  -2   8   5        7.31       14.16      6.13 o 
  -1   8   5       26.94       11.69      8.37 o 
   0   8   5       48.82       46.33      6.50 o 
   1   8   5        9.54       18.61      7.08 o 
   2   8   5        1.09        2.16      6.86 o 
   3   8   5       52.93       50.13      8.52 o 
   4   8   5        4.90        7.96      6.33 o 
   5   8   5        5.29       15.32      5.79 o 
   6   8   5        0.00        0.73      5.41 o 
   7   8   5        2.97        4.51      5.53 o 
   8   8   5       11.10       17.72      6.22 o 
   9   8   5        0.98        2.37      6.52 o 
  -5   9   5        0.37        1.66      7.19 o 
  -4   9   5       11.32       15.32      7.70 o 
  -3   9   5        1.87       10.29      6.71 o 
  -2   9   5       28.67       40.09      7.96 o 
  -1   9   5       18.71       16.64      7.82 o 
   0   9   5        9.12        6.05      4.80 o 
   1   9   5       25.30       25.77      7.64 o 
   2   9   5        4.07        2.89      6.98 o 
   3   9   5        2.86        0.00      5.64 o 
   4   9   5        0.06        4.40      6.16 o 
 -20   0   6        7.68       20.91      7.67 o 
 -19   0   6        4.56        0.78      8.51 o 
 -18   0   6        0.09        0.36      6.43 o 
 -17   0   6       10.50        7.91      7.91 o 
 -16   0   6        6.93       15.01      6.96 o 
 -15   0   6        2.19        5.78      7.14 o 
 -14   0   6       98.62       76.76     11.70 o 
 -13   0   6      423.46      378.58     21.66 o 
 -12   0   6       38.53       30.40     12.31 o 
 -11   0   6      327.93      329.50     16.72 o 
 -10   0   6        8.79        2.30      8.47 o 
  -9   0   6        9.63        8.35      5.33 o 
  -8   0   6      183.53      177.04     11.91 o 
  -7   0   6       13.86       20.23      5.78 o 
  -6   0   6        2.16        1.56      7.13 o 
  -5   0   6        7.25       13.50      5.12 o 
  -4   0   6       11.04        7.53      5.15 o 
  -3   0   6        0.03        1.00      4.43 o 
  -2   0   6      171.84      178.63     12.09 o 
  -1   0   6      504.94      493.43     17.08 o 
   0   0   6     1715.15     1880.95     22.59 o 
   1   0   6       79.52       73.05      8.41 o 
   2   0   6      471.41      484.15     16.67 o 
   3   0   6       10.79        7.96      6.29 o 
   4   0   6        0.37        7.70      3.23 o 
   5   0   6       91.73       83.21      8.00 o 
   6   0   6        1.74        8.57      8.57 o 
   7   0   6        7.75        1.06      5.34 o 
   8   0   6      515.48      487.41     19.07 o 
   9   0   6       23.09       26.95      7.84 o 
  10   0   6       38.65       36.96      8.51 o 
  11   0   6       17.45       12.36      6.55 o 
  12   0   6       64.36       65.08     10.00 o 
  13   0   6       69.71       66.96     10.81 o 
  14   0   6        3.02        8.76      7.51 o 
  15   0   6       18.79       13.34      7.52 o 
  16   0   6        6.57        1.76      7.49 o 
  17   0   6        0.12        1.81      7.50 o 
  18   0   6       13.24       29.37      7.62 o 
 -19   1   6        0.00        7.69      7.69 o 
 -18   1   6        3.33        3.91      6.66 o 
 -17   1   6        0.81        6.88      5.76 o 
 -16   1   6        1.51        8.07      6.19 o 
 -15   1   6        8.48        0.74      7.16 o 
 -14   1   6        0.01        7.48      7.48 o 
 -13   1   6      114.46      129.90     11.94 o 
 -12   1   6      461.92      462.20     19.63 o 
 -11   1   6       13.06        3.51      7.28 o 
 -10   1   6      228.01      235.06     13.74 o 
  -9   1   6        2.32        4.76      5.76 o 
  -8   1   6        0.58       10.09      4.16 o 
  -7   1   6       20.50       28.64      5.66 o 
  -6   1   6      110.56      126.83      9.09 o 
  -5   1   6       34.52       33.87      5.78 o 
  -4   1   6      129.28      125.80      8.92 o 
  -3   1   6        3.79        4.29      4.29 o 
  -2   1   6       64.49       73.93      7.06 o 
  -1   1   6      127.61      123.06     10.27 o 
   0   1   6        0.46        1.50      5.07 o 
   1   1   6      440.54      378.45     15.01 o 
   2   1   6        6.27        7.68      4.97 o 
   3   1   6        0.06        1.44      3.85 o 
   4   1   6       98.02       83.86      7.95 o 
   5   1   6      128.65      143.49     10.35 o 
   6   1   6        8.43       16.67      4.55 o 
   7   1   6       37.70       43.12      6.60 o 
   8   1   6      145.52      136.33     10.12 o 
   9   1   6       18.41       20.97      6.00 o 
  10   1   6       56.65       60.39      9.06 o 
  11   1   6       62.92       45.15      8.97 o 
  12   1   6      133.07      138.77     12.73 o 
  13   1   6        6.18        3.03      7.23 o 
  14   1   6        0.50        3.98      5.76 o 
  15   1   6        0.04        1.66      7.18 o 
  16   1   6        6.43       19.61      6.18 o 
  17   1   6        4.94        6.13      6.89 o 
  18   1   6        0.21        3.58      7.50 o 
 -19   2   6        3.71        6.44      7.41 o 
 -18   2   6       24.21       25.12      8.47 o 
 -17   2   6       13.92       10.71      8.83 o 
 -16   2   6        5.12        6.61      8.20 o 
 -15   2   6        0.39        9.19      5.81 o 
 -14   2   6        0.02        7.50      7.50 o 
 -13   2   6        2.30        4.61      7.31 o 
 -12   2   6       61.66       54.33      9.83 o 
 -11   2   6      209.77      219.58     13.67 o 
 -10   2   6       82.38       74.96      9.31 o 
  -9   2   6       10.28        9.48      5.59 o 
  -8   2   6        3.39        8.69      5.25 o 
  -7   2   6       17.98       20.90      5.36 o 
  -6   2   6        0.06        1.63      5.14 o 
  -5   2   6       44.29       47.45      7.19 o 
  -4   2   6       11.69       14.33      4.41 o 
  -3   2   6      103.66       99.86      8.33 o 
  -2   2   6       26.77       43.81      6.18 o 
  -1   2   6        4.56        2.24      4.79 o 
   0   2   6        0.20        4.20      3.25 o 
   1   2   6       61.40       57.78      7.33 o 
   2   2   6       15.62       10.06      5.50 o 
   3   2   6       16.99       10.73      4.99 o 
   4   2   6        0.70        3.83      4.68 o 
   5   2   6       55.67       52.82      7.54 o 
   6   2   6       36.40       29.57      7.02 o 
   7   2   6      284.52      282.38     15.55 o 
   8   2   6       18.79       28.06      6.58 o 
   9   2   6       30.62       35.01      7.64 o 
  10   2   6      718.23      711.29     25.08 o 
  11   2   6      315.45      342.31     18.28 o 
  12   2   6       73.35       83.94     10.98 o 
  13   2   6        4.20        6.62      6.62 o 
  14   2   6        1.90        3.22      7.94 o 
  15   2   6       19.95       12.42      6.85 o 
  16   2   6        9.91        2.60      7.64 o 
  17   2   6        2.43        7.01      7.51 o 
 -18   3   6        0.70        1.56      7.12 o 
 -17   3   6        5.07       11.61      7.72 o 
 -16   3   6        4.19        0.00      6.65 o 
 -15   3   6        3.55        1.44      5.20 o 
 -14   3   6        3.59        8.53      5.53 o 
 -13   3   6        0.12        0.00      6.77 o 
 -12   3   6       13.31       17.36      5.71 o 
 -11   3   6       33.05       38.91      7.77 o 
 -10   3   6        0.06        5.21      5.21 o 
  -9   3   6       26.23       29.76      8.33 o 
  -8   3   6       14.93       11.55      6.14 o 
  -7   3   6        4.98        5.41      6.32 o 
  -6   3   6       87.57       92.97      9.84 o 
  -5   3   6       82.60       89.16      8.84 o 
  -4   3   6        4.39        3.22      5.46 o 
  -3   3   6       58.63       55.19      7.60 o 
  -2   3   6      129.39      128.00     10.63 o 
  -1   3   6      396.72      396.33     17.67 o 
   0   3   6        0.49        2.45      3.76 o 
   1   3   6        0.57        0.58      4.66 o 
   2   3   6      213.88      195.30     12.78 o 
   3   3   6        0.01        2.36      4.99 o 
   4   3   6       40.55       41.84      7.60 o 
   5   3   6       91.30       93.81      9.92 o 
   6   3   6      462.90      464.96     19.95 o 
   7   3   6       19.54       14.23      8.00 o 
   8   3   6      862.24      876.47     28.39 o 
   9   3   6       23.85        9.64      7.63 o 
  10   3   6        6.61       10.75      5.92 o 
  11   3   6      135.62      147.18     14.07 o 
  12   3   6       34.27       43.07      9.25 o 
  13   3   6        0.95       15.85      5.61 o 
  14   3   6        3.32        4.12      6.28 o 
  15   3   6       24.98       18.47      9.99 o 
  16   3   6       34.53       18.95     10.05 o 
  17   3   6       11.89       26.17      8.28 o 
 -17   4   6        1.98        6.31      7.88 o 
 -16   4   6        0.00        0.76      6.30 o 
 -15   4   6        1.64        7.74      7.74 o 
 -14   4   6        1.22        7.22      7.22 o 
 -13   4   6        0.12        5.15      7.14 o 
 -12   4   6        5.44        7.24      6.04 o 
 -11   4   6        0.65        1.39      5.91 o 
 -10   4   6        5.69       12.51      6.82 o 
  -9   4   6        0.41        2.08      5.68 o 
  -8   4   6       71.80       81.86      9.57 o 
  -7   4   6      110.79      109.33     11.24 o 
  -6   4   6       79.69       65.67      9.36 o 
  -5   4   6       58.75       70.68      8.79 o 
  -4   4   6       21.92       17.04      7.46 o 
  -3   4   6       20.70       25.47      6.74 o 
  -2   4   6       84.50       91.38      9.90 o 
  -1   4   6        7.86        5.33      5.15 o 
   0   4   6      127.32      152.55      8.14 o 
   1   4   6      103.19       95.54     11.03 o 
   2   4   6        0.37       11.62      5.67 o 
   3   4   6       23.63       26.60      5.72 o 
   4   4   6        3.09        4.43      5.79 o 
   5   4   6     1059.47     1073.87     30.10 o 
   6   4   6      723.96      700.49     25.03 o 
   7   4   6        0.00        5.51      6.33 o 
   8   4   6        0.52        2.84      5.86 o 
   9   4   6       33.08       43.42      7.65 o 
  10   4   6       46.22       44.86      7.85 o 
  11   4   6        1.69        5.52      6.95 o 
  12   4   6       87.37       98.41     12.11 o 
  13   4   6        4.50       12.39      6.87 o 
  14   4   6       13.98       16.88      7.56 o 
  15   4   6       14.35       18.02      9.78 o 
  16   4   6        2.08       15.65      6.38 o 
 -16   5   6       10.11       12.87      7.82 o 
 -15   5   6        9.36        1.62      7.81 o 
 -14   5   6        9.54        6.39      7.92 o 
 -13   5   6        1.08        4.71      5.45 o 
 -12   5   6        0.38        3.89      6.01 o 
 -11   5   6        0.71        6.15      6.93 o 
 -10   5   6       11.91        5.30      6.97 o 
  -9   5   6       11.75        9.58      7.52 o 
  -8   5   6       16.20       27.37      7.39 o 
  -7   5   6       28.57       23.10      8.18 o 
  -6   5   6       17.88       22.39      7.12 o 
  -5   5   6        8.02       12.52      6.70 o 
  -4   5   6       21.18       18.60      6.98 o 
  -3   5   6        7.32       11.38      6.86 o 
  -2   5   6        2.26        6.26      5.48 o 
  -1   5   6       25.58       21.99      7.19 o 
   0   5   6       74.68       73.48      6.13 o 
   1   5   6        0.57        3.88      5.48 o 
   2   5   6      251.14      261.11     15.41 o 
   3   5   6       56.43       41.98     10.26 o 
   4   5   6      307.49      302.26     18.05 o 
   5   5   6      321.18      328.12     19.03 o 
   6   5   6        3.15        2.13      6.36 o 
   7   5   6        0.01        4.34      6.46 o 
   8   5   6       12.12       26.24      6.54 o 
   9   5   6       17.55       17.77      7.74 o 
  10   5   6       94.48      124.91     12.21 o 
  11   5   6       16.41        0.77      9.22 o 
  12   5   6       21.48       17.53      8.55 o 
  13   5   6       14.24       24.74      6.53 o 
  14   5   6       28.40       37.15      8.53 o 
 -14   6   6        5.70        0.84      7.41 o 
 -13   6   6       31.19       17.45      8.96 o 
 -12   6   6        0.32        4.95      7.34 o 
 -11   6   6        5.23        4.06      7.95 o 
 -10   6   6        3.55        3.18      7.85 o 
  -9   6   6        2.87        4.79      7.33 o 
  -8   6   6        5.70        1.58      7.79 o 
  -7   6   6        2.55        3.75      6.72 o 
  -6   6   6       27.12       24.18      9.28 o 
  -5   6   6       13.87        7.11      7.98 o 
  -4   6   6       16.49       22.97      6.27 o 
  -3   6   6       15.30        4.79      7.30 o 
  -2   6   6       16.93       14.09      7.43 o 
  -1   6   6        0.97        9.38      4.40 o 
   0   6   6       27.35       36.49      7.00 o 
   1   6   6        0.01        1.32      5.05 o 
   2   6   6      120.98      114.54     11.84 o 
   3   6   6        1.14        2.73      5.71 o 
   4   6   6        1.90        2.82      5.05 o 
   5   6   6       79.51       83.51      9.95 o 
   6   6   6       25.33       21.24      9.63 o 
   7   6   6       32.88       34.64      8.55 o 
   8   6   6        2.34        1.58      6.72 o 
   9   6   6        2.04        3.13      6.35 o 
  10   6   6        1.99        4.91      6.30 o 
  11   6   6        9.20        9.12      7.83 o 
  12   6   6        9.01        9.57      9.57 o 
  13   6   6        0.06        3.39      6.55 o 
 -12   7   6        5.61        0.85      8.20 o 
 -11   7   6       15.68        3.45      8.83 o 
 -10   7   6       37.37       44.96     10.74 o 
  -9   7   6        3.59       16.75      7.80 o 
  -8   7   6        0.59        9.83      6.33 o 
  -7   7   6       27.38       29.70     10.24 o 
  -6   7   6        0.08        0.00      7.44 o 
  -5   7   6        4.23        0.00      7.19 o 
  -4   7   6        3.85        2.98      5.64 o 
  -3   7   6       22.87       25.36      7.47 o 
  -2   7   6        0.08        0.00      6.04 o 
  -1   7   6       21.43       27.42      6.75 o 
   0   7   6        2.30        1.47      4.39 o 
   1   7   6       10.00       11.17      6.35 o 
   2   7   6       32.76       35.65      7.55 o 
   3   7   6       82.84       81.93     10.26 o 
   4   7   6        0.04        5.01      6.74 o 
   5   7   6       11.05       18.95      5.98 o 
   6   7   6       17.52       11.14      8.63 o 
   7   7   6       24.70       31.93      8.10 o 
   8   7   6       15.55       12.44      6.79 o 
   9   7   6        0.39        7.11      5.99 o 
  10   7   6        0.72        6.44      6.74 o 
  -8   8   6        0.20        4.22      7.53 o 
  -7   8   6        0.80        5.00      7.62 o 
  -6   8   6        0.05        0.83      7.18 o 
  -5   8   6       15.90       26.81      7.85 o 
  -4   8   6        1.67        6.92      6.62 o 
  -3   8   6        0.02       10.55      5.93 o 
  -2   8   6       12.08       11.03      5.84 o 
  -1   8   6       10.08        0.71      5.82 o 
   0   8   6        3.46        8.09      8.22 o 
   1   8   6        1.54        8.51      5.19 o 
   2   8   6        0.35        4.24      6.24 o 
   3   8   6        0.25        5.65      6.87 o 
   4   8   6        0.53        1.41      5.08 o 
   5   8   6        0.32        6.26      6.26 o 
   6   8   6        1.97        1.48      5.76 o 
 -18   1   7       19.66       25.31      7.64 o 
 -17   1   7       13.90       11.30      6.99 o 
 -16   1   7        0.04        3.66      6.95 o 
 -15   1   7        1.82       11.44      6.02 o 
 -14   1   7        4.81        4.17      7.21 o 
 -13   1   7       16.76       18.10      6.43 o 
 -12   1   7       23.48       26.50      8.07 o 
 -11   1   7       37.52       31.24      8.68 o 
 -10   1   7       14.92       27.15      6.49 o 
  -9   1   7        0.40        7.56      4.35 o 
  -8   1   7       72.01       79.65      9.05 o 
  -7   1   7       14.98        1.62      6.81 o 
  -6   1   7        2.75        1.06      5.22 o 
  -5   1   7       75.18       71.62      8.98 o 
  -4   1   7      154.16      165.88     10.43 o 
  -3   1   7       10.56        3.39      5.78 o 
  -2   1   7      154.89      179.69     12.51 o 
  -1   1   7        5.76       13.25      5.23 o 
   0   1   7        0.01        1.78      3.37 o 
   1   1   7       94.95       87.11      9.29 o 
   2   1   7       22.11       17.06      5.58 o 
   3   1   7        2.50        3.39      5.30 o 
   4   1   7        1.94        5.31      5.31 o 
   5   1   7        3.84        8.91      5.50 o 
   6   1   7       36.17       35.08      7.02 o 
   7   1   7       98.09       74.25      9.60 o 
   8   1   7       23.49       11.31      7.42 o 
   9   1   7        4.10        1.41      6.64 o 
  10   1   7       75.57       82.20     10.65 o 
  11   1   7      137.88      126.18     12.75 o 
  12   1   7        1.15        0.79      6.34 o 
  13   1   7        6.62        8.23      7.45 o 
  14   1   7       10.06        0.00      7.53 o 
  15   1   7        5.57        2.64      6.30 o 
  16   1   7        1.19       19.04      7.14 o 
 -18   2   7        4.72        5.42      7.23 o 
 -17   2   7       22.85       24.31      7.99 o 
 -16   2   7        5.68        5.25      6.88 o 
 -15   2   7        0.14        2.87      6.28 o 
 -14   2   7        0.03        6.48      6.48 o 
 -13   2   7       18.31       15.14      8.23 o 
 -12   2   7        0.01        3.34      5.73 o 
 -11   2   7        0.00        1.94      6.06 o 
 -10   2   7        8.74       15.25      6.64 o 
  -9   2   7       54.20       43.75      8.43 o 
  -8   2   7        6.75        6.14      5.64 o 
  -7   2   7       52.44       49.87      7.91 o 
  -6   2   7        0.78        0.63      5.25 o 
  -5   2   7       32.56       47.48      7.40 o 
  -4   2   7       16.58       17.27      5.82 o 
  -3   2   7        4.97        8.09      4.26 o 
  -2   2   7        1.84        7.56      5.39 o 
  -1   2   7       41.14       41.29      8.32 o 
   0   2   7       88.17       89.90      7.08 o 
   1   2   7       16.68        0.57      5.89 o 
   2   2   7      198.75      199.38     13.50 o 
   3   2   7      136.05      135.46     12.15 o 
   4   2   7      421.11      425.43     18.95 o 
   5   2   7       71.34       56.18      8.63 o 
   6   2   7       10.69        8.48      6.40 o 
   7   2   7        8.25        6.11      6.74 o 
   8   2   7        9.65       15.30      6.35 o 
   9   2   7       83.50       97.46     11.14 o 
  10   2   7        0.13        4.53      4.87 o 
  11   2   7        0.64        0.00      6.86 o 
  12   2   7       15.30       12.81      8.29 o 
  13   2   7        2.02        3.36      6.98 o 
  14   2   7        0.58        6.01      6.86 o 
  15   2   7        4.03        5.22      7.80 o 
  16   2   7        3.92        8.96      6.86 o 
 -17   3   7        2.89        7.16      7.16 o 
 -16   3   7        4.52        5.37      7.04 o 
 -15   3   7        7.26       14.38      6.73 o 
 -14   3   7       10.05       10.43      7.63 o 
 -13   3   7        0.01        4.39      6.70 o 
 -12   3   7        8.99       19.46      5.97 o 
 -11   3   7        4.99        2.10      5.86 o 
 -10   3   7       33.15       49.06      8.68 o 
  -9   3   7        9.38       24.30      6.95 o 
  -8   3   7       58.19       54.97      9.00 o 
  -7   3   7       31.47       29.73      7.66 o 
  -6   3   7        2.53        9.20      5.47 o 
  -5   3   7       11.51        0.00      7.15 o 
  -4   3   7        4.28       15.89      5.27 o 
  -3   3   7       38.69       41.57      6.57 o 
  -2   3   7        0.04        5.35      5.35 o 
  -1   3   7       17.43       10.06      6.70 o 
   0   3   7       40.01       43.53      5.68 o 
   1   3   7      112.73      115.95     11.45 o 
   2   3   7       43.31       25.73      6.52 o 
   3   3   7      112.66       97.14     11.27 o 
   4   3   7        4.97        8.03      6.74 o 
   5   3   7      838.19      847.23     27.42 o 
   6   3   7      191.69      177.66     14.81 o 
   7   3   7       97.00       93.35     11.63 o 
   8   3   7       15.01       13.27      8.48 o 
   9   3   7        7.17        4.57      6.44 o 
  10   3   7       31.94       35.18      7.54 o 
  11   3   7       18.35       23.38      8.58 o 
  12   3   7        9.66       16.57      7.94 o 
  13   3   7       10.94        8.47      7.71 o 
  14   3   7       10.02       10.54      2.75 o 
  15   3   7        7.26        4.43      8.70 o 
 -16   4   7        0.04        3.18      6.65 o 
 -15   4   7        0.02        8.05      8.05 o 
 -14   4   7        0.06        6.92      6.92 o 
 -13   4   7        0.42        6.91      6.91 o 
 -12   4   7        0.32        0.74      6.54 o 
 -11   4   7        1.74        1.82      0.42 o 
 -10   4   7       10.22       12.11      8.45 o 
  -9   4   7        4.06        7.37      7.37 o 
  -8   4   7        5.37        0.00      7.15 o 
  -7   4   7       77.37       66.24     11.35 o 
  -6   4   7       11.46       12.37      6.54 o 
  -5   4   7       24.43       19.90      7.65 o 
  -4   4   7        3.59        2.59      5.43 o 
  -3   4   7        3.08        6.17      6.17 o 
  -2   4   7       11.75       13.83      6.60 o 
  -1   4   7        3.67        4.78      7.25 o 
   0   4   7       59.40       60.92      6.19 o 
   1   4   7        1.38        0.74      5.86 o 
   2   4   7       98.10      113.23     11.33 o 
   3   4   7      132.96      130.44     12.30 o 
   4   4   7      153.37      157.40     13.75 o 
   5   4   7        0.56        6.92      6.92 o 
   6   4   7      139.88      140.49     12.37 o 
   7   4   7        0.90        6.78      7.50 o 
   8   4   7        4.68        3.10      7.29 o 
   9   4   7        1.52        7.83      7.83 o 
  10   4   7       16.73       10.62      7.75 o 
  11   4   7        2.06       10.81      7.11 o 
  12   4   7        2.75        5.13      7.24 o 
  13   4   7        1.03        0.00      7.32 o 
  14   4   7        3.82        1.76      8.15 o 
 -14   5   7        2.63        7.48      7.48 o 
 -13   5   7        2.57       13.93      6.88 o 
 -12   5   7        6.53        2.46      8.17 o 
 -11   5   7        1.15       11.41      6.13 o 
 -10   5   7        1.24        0.77      6.75 o 
  -9   5   7        1.67        2.34      7.09 o 
  -8   5   7       11.49        8.51      6.76 o 
  -7   5   7        7.97        9.74      6.89 o 
  -6   5   7       71.20       76.79     10.75 o 
  -5   5   7        1.78        5.64      5.81 o 
  -4   5   7        0.91       14.45      5.43 o 
  -3   5   7       20.01       23.83      6.19 o 
  -2   5   7       13.21       23.28      5.98 o 
  -1   5   7       17.74       20.75      7.18 o 
   0   5   7       91.63       91.45      8.03 o 
   1   5   7      146.79      110.43     11.25 o 
   2   5   7       16.80       14.25      7.43 o 
   3   5   7       86.94       95.68     11.62 o 
   4   5   7        0.40        9.51      5.40 o 
   5   5   7        7.61       16.32      6.24 o 
   6   5   7      117.66      106.34     12.29 o 
   7   5   7       18.23       10.13      7.91 o 
   8   5   7        1.30        7.37      7.37 o 
   9   5   7        0.00        3.28      7.57 o 
  10   5   7        1.39        2.50      6.97 o 
  11   5   7        0.27        1.72      5.63 o 
  12   5   7        8.32       16.39      7.67 o 
 -12   6   7        0.06        8.67      8.67 o 
 -11   6   7       10.64       11.79      9.95 o 
 -10   6   7        9.83       20.02      8.41 o 
  -9   6   7        5.98       19.72      8.25 o 
  -8   6   7        0.76        8.35      8.35 o 
  -7   6   7       10.55       18.74      6.90 o 
  -6   6   7       18.24       19.77      6.83 o 
  -5   6   7        1.29        1.45      5.78 o 
  -4   6   7        0.95        7.24      5.80 o 
  -3   6   7        8.94        3.55      6.70 o 
  -2   6   7       35.36       38.11      8.11 o 
  -1   6   7        0.00        9.84      6.29 o 
   0   6   7       21.70       12.66      5.49 o 
   1   6   7        0.18        4.25      6.08 o 
   2   6   7        1.90        6.07      6.07 o 
   3   6   7        0.00        1.41      6.77 o 
   4   6   7       19.76       31.64      7.25 o 
   5   6   7        0.05       10.46      6.45 o 
   6   6   7       50.03       39.03     10.68 o 
   7   6   7        4.01        7.05      4.86 o 
   8   6   7       14.55       12.78      7.26 o 
   9   6   7        2.46        2.27      0.62 o 
  10   6   7        5.71        0.83      6.79 o 
  -9   7   7        0.39        7.97      7.97 o 
  -8   7   7       11.34        7.38      7.38 o 
  -7   7   7        0.23        8.79      6.19 o 
  -6   7   7        0.05       10.99      5.83 o 
  -5   7   7        6.95       12.19      6.35 o 
  -4   7   7       21.27       26.04      8.12 o 
  -3   7   7        0.33        5.10      5.39 o 
  -2   7   7        3.12       12.18      5.19 o 
  -1   7   7        7.15        0.71      7.00 o 
   0   7   7       15.67       17.59      4.67 o 
   1   7   7        0.01        7.78      4.88 o 
   2   7   7       31.56       26.99      7.48 o 
   3   7   7        0.75        4.28      4.64 o 
   4   7   7       11.41        8.69      7.08 o 
   5   7   7        3.92        2.24      6.64 o 
   6   7   7        7.43        8.23      6.28 o 
   7   7   7        1.67        6.11      8.07 o 
  -3   8   7       10.17       11.60      6.77 o 
  -2   8   7        3.87        8.54      5.78 o 
  -1   8   7       24.81       34.98      7.72 o 
   0   8   7        1.54        1.69      3.83 o 
   1   8   7        0.10        0.00      4.76 o 
 -16   0   8        9.33        0.74      7.97 o 
 -15   0   8       38.93       28.55      8.50 o 
 -14   0   8       13.52       23.21      7.22 o 
 -13   0   8        3.45       10.38      5.77 o 
 -12   0   8       19.01       14.91      7.39 o 
 -11   0   8        0.54        1.29      5.55 o 
 -10   0   8        2.53        1.31      4.95 o 
  -9   0   8        0.30        1.26      5.58 o 
  -8   0   8        0.83        2.57      5.94 o 
  -7   0   8        0.94       10.86      5.10 o 
  -6   0   8       71.00       79.84      9.53 o 
  -5   0   8      236.65      270.36     16.11 o 
  -4   0   8      145.42      191.47     14.61 o 
  -3   0   8       19.64       34.02      8.93 o 
  -2   0   8       34.78       40.40      8.61 o 
  -1   0   8        0.17        1.27      4.91 o 
   0   0   8       44.71       56.69     10.67 o 
   1   0   8       10.25        2.61      6.48 o 
   2   0   8        1.93        5.29      5.29 o 
   3   0   8       37.68       44.33      7.15 o 
   4   0   8      256.50      220.97     14.89 o 
   5   0   8       14.85       16.25      5.74 o 
   6   0   8       53.38       56.61      8.45 o 
   7   0   8        8.19        7.95      6.80 o 
   8   0   8      143.69      128.83     12.68 o 
   9   0   8       93.45      112.59     12.17 o 
  10   0   8        8.13        9.70      7.08 o 
  11   0   8       24.92       25.85      7.92 o 
  12   0   8        0.09        0.86      6.39 o 
  13   0   8        1.36        2.65      7.08 o 
  14   0   8        6.51       10.98      8.97 o 
 -16   1   8       31.65       22.29      8.48 o 
 -15   1   8        9.80        1.44      7.63 o 
 -14   1   8       32.85       32.22      9.15 o 
 -13   1   8        1.68        8.19      5.83 o 
 -12   1   8        0.60        0.66      5.49 o 
 -11   1   8        4.61        2.01      5.93 o 
 -10   1   8        9.78        8.34      5.49 o 
  -9   1   8        2.35        2.51      4.56 o 
  -8   1   8        6.81       13.51      5.14 o 
  -7   1   8        5.72        7.91      5.19 o 
  -6   1   8       17.63       11.36      6.73 o 
  -5   1   8        0.34        5.09      5.09 o 
  -4   1   8       51.89       38.22      7.47 o 
  -3   1   8       86.08       85.35     10.13 o 
  -2   1   8        2.52        0.00      7.25 o 
  -1   1   8        3.99        9.84      5.60 o 
   0   1   8       10.61       11.95      5.45 o 
   1   1   8        6.68        2.41      5.73 o 
   2   1   8        0.63        1.84      4.92 o 
   3   1   8       16.48       13.91      5.27 o 
   4   1   8        2.74        6.57      6.57 o 
   5   1   8       12.20       11.35      6.27 o 
   6   1   8        8.53        8.26      6.30 o 
   7   1   8      130.16      125.94     11.64 o 
   8   1   8       38.28       19.31      7.98 o 
   9   1   8       46.55       37.63      8.42 o 
  10   1   8        0.16        4.03      5.92 o 
  11   1   8        0.07        0.85      6.91 o 
  12   1   8       19.46       23.06      6.77 o 
  13   1   8        2.23        7.71      7.71 o 
  14   1   8        2.40        7.24      8.06 o 
 -16   2   8       33.90       19.89      9.31 o 
 -15   2   8       33.96       26.33      9.49 o 
 -14   2   8        1.64        7.93      7.93 o 
 -13   2   8        5.07        1.47      6.60 o 
 -12   2   8        0.00        0.67      5.41 o 
 -11   2   8        0.26        6.84      6.84 o 
 -10   2   8        0.34        0.00      5.59 o 
  -9   2   8        3.46        0.73      6.15 o 
  -8   2   8        2.71        2.09      6.67 o 
  -7   2   8        5.34        8.38      6.40 o 
  -6   2   8        5.85        4.92      6.98 o 
  -5   2   8        4.79        9.83      6.55 o 
  -4   2   8        1.32        4.05      5.20 o 
  -3   2   8        1.04        3.96      4.58 o 
  -2   2   8       66.37       83.02     10.24 o 
  -1   2   8       10.89        6.28      8.07 o 
   0   2   8       24.10       23.45      5.07 o 
   1   2   8        0.61        6.16      5.44 o 
   2   2   8       33.31       23.76      7.98 o 
   3   2   8       39.38       44.38      7.63 o 
   4   2   8       22.73       28.33      7.14 o 
   5   2   8        6.31        5.65      6.85 o 
   6   2   8      336.86      300.15     18.12 o 
   7   2   8        6.39       19.24      7.07 o 
   8   2   8       62.52       49.64      8.95 o 
   9   2   8        3.78        2.40      7.10 o 
  10   2   8        0.01        7.83      7.83 o 
  11   2   8       29.49       30.02      7.34 o 
  12   2   8        6.15       12.82      6.49 o 
  13   2   8        4.30       14.90      7.04 o 
 -15   3   8        0.03        6.86      6.86 o 
 -14   3   8        1.14       10.72      6.34 o 
 -13   3   8        0.72        3.85      5.97 o 
 -12   3   8        1.09        0.00      7.75 o 
 -11   3   8        8.56       20.61      6.63 o 
 -10   3   8       22.78       13.02      7.44 o 
  -9   3   8        8.39       10.67      6.78 o 
  -8   3   8        0.51        6.33      6.33 o 
  -7   3   8        6.55       12.82      6.32 o 
  -6   3   8       17.06       11.66      7.34 o 
  -5   3   8       42.33       47.60      8.78 o 
  -4   3   8        0.48        2.03      6.76 o 
  -3   3   8       30.92       44.46      7.70 o 
  -2   3   8       59.87       44.89     11.46 o 
  -1   3   8        2.49        8.34      8.34 o 
   0   3   8       19.92       22.00      6.91 o 
   1   3   8       39.08       51.94      9.15 o 
   2   3   8       21.71       39.66      8.21 o 
   3   3   8       49.21       48.24      9.29 o 
   4   3   8      263.25      282.15     16.72 o 
   5   3   8        7.17        2.98      7.37 o 
   6   3   8       59.51       47.16     10.29 o 
   7   3   8      106.07      117.51     12.04 o 
   8   3   8       10.22       12.71      6.62 o 
   9   3   8        3.12        0.85      7.76 o 
  10   3   8        3.70        4.12      7.15 o 
  11   3   8       17.07       27.31      8.22 o 
  12   3   8       27.56       42.64      7.99 o 
  13   3   8        8.31       17.69      7.26 o 
 -14   4   8        0.56        0.80      6.86 o 
 -13   4   8        0.03        0.00      6.55 o 
 -12   4   8        9.60        8.15      7.67 o 
 -11   4   8       14.75        3.27      7.92 o 
 -10   4   8        5.49        4.03      7.47 o 
  -9   4   8        0.16        2.39      6.91 o 
  -8   4   8        3.15        0.77      7.64 o 
  -7   4   8        5.93       10.75      7.85 o 
  -6   4   8       27.63       39.14      8.04 o 
  -5   4   8        0.04        0.74      5.84 o 
  -4   4   8       25.27       26.67      8.29 o 
  -3   4   8        9.53       15.70      6.71 o 
  -2   4   8        7.47        6.64      6.38 o 
  -1   4   8       15.15       14.55      7.51 o 
   0   4   8       83.61      100.78     19.01 o 
   1   4   8      677.25      702.37     27.43 o 
   2   4   8      180.99      179.66     14.75 o 
   3   4   8        4.07        7.25      7.25 o 
   4   4   8        0.17        3.02      7.42 o 
   5   4   8       21.55       22.41      7.01 o 
   6   4   8       35.75       24.39      7.99 o 
   7   4   8       10.53       13.68      6.75 o 
   8   4   8       15.05        4.10      9.38 o 
   9   4   8        9.93        8.37      7.55 o 
  10   4   8        5.68        0.81      7.60 o 
  11   4   8       15.71       27.76      9.06 o 
 -12   5   8        2.18        5.07      8.30 o 
 -11   5   8        6.58        4.18      8.06 o 
 -10   5   8        9.18       10.89      7.74 o 
  -9   5   8        2.16        2.45      7.42 o 
  -8   5   8        3.29        1.63      8.22 o 
  -7   5   8        0.78        3.14      7.34 o 
  -6   5   8        0.01        2.22      5.95 o 
  -5   5   8        2.03        2.90      5.33 o 
  -4   5   8       15.04       20.22      7.03 o 
  -3   5   8        5.69        2.21      7.80 o 
  -2   5   8       40.99       52.04      8.98 o 
  -1   5   8        4.28        7.43      7.43 o 
   0   5   8       77.80       66.49      7.61 o 
   1   5   8       19.63       13.72      8.76 o 
   2   5   8        8.36       10.67      6.32 o 
   3   5   8        3.49        5.38      6.76 o 
   4   5   8        0.39       10.83      6.62 o 
   5   5   8       21.91       16.46      8.42 o 
   6   5   8       18.28        8.78      8.47 o 
   7   5   8       21.78       32.37      8.10 o 
   8   5   8        0.00        4.09      6.77 o 
   9   5   8       15.18        5.07      7.08 o 
  10   5   8        0.20        4.29      6.29 o 
  -9   6   8        5.65        0.83      7.87 o 
  -8   6   8        1.24        1.59      6.72 o 
  -7   6   8       12.15       11.77      7.35 o 
  -6   6   8        2.24        7.62      8.29 o 
  -5   6   8        4.28       12.64      5.99 o 
  -4   6   8        5.96        8.05      5.87 o 
  -3   6   8        3.40       10.13      7.16 o 
  -2   6   8       22.54       31.12      7.98 o 
  -1   6   8        0.13        4.38      5.90 o 
   0   6   8        0.56        4.63      5.12 o 
   1   6   8        1.52       14.73      5.20 o 
   2   6   8       26.86       23.70      8.19 o 
   3   6   8        0.25        5.98      6.26 o 
   4   6   8        5.77        8.27      5.15 o 
   5   6   8        0.17        7.15      7.15 o 
   6   6   8        0.49        0.79      6.90 o 
   7   6   8        3.88        4.73      6.36 o 
  -4   7   8        1.88        3.59      5.56 o 
  -3   7   8        1.06        0.71      6.72 o 
  -2   7   8       20.61       16.89      7.52 o 
  -1   7   8       13.05        7.02      7.02 o 
   0   7   8        1.04        8.04      3.50 o 
   1   7   8        7.40        0.69      4.89 o 
   2   7   8        0.44        8.41      5.43 o 
 -14   1   9        0.85        6.55      6.55 o 
 -13   1   9        2.98        9.49      6.25 o 
 -12   1   9        5.15       15.45      5.44 o 
 -11   1   9        0.20        9.31      5.23 o 
 -10   1   9        3.55        2.67      6.22 o 
  -9   1   9       25.58       19.64      6.61 o 
  -8   1   9        4.16        5.18      6.23 o 
  -7   1   9        5.32        5.18      5.33 o 
  -6   1   9        6.30       12.21      5.26 o 
  -5   1   9        2.20        5.14      5.06 o 
  -4   1   9       13.53        9.89      5.91 o 
  -3   1   9        6.65        3.79      6.62 o 
  -2   1   9       17.26       22.73      6.08 o 
  -1   1   9        2.58        0.69      5.45 o 
   0   1   9       12.84        8.34     15.16 o 
   1   1   9        3.39        5.39      6.16 o 
   2   1   9        0.16        2.05      5.67 o 
   3   1   9       48.30       43.14      8.58 o 
   4   1   9        7.17        6.40      5.92 o 
   5   1   9        0.12        3.70      5.64 o 
   6   1   9       31.27       38.46      7.94 o 
   7   1   9       49.86       37.28      8.53 o 
   8   1   9        1.77        6.42      6.66 o 
   9   1   9        5.82       10.71      5.44 o 
  10   1   9        0.22        1.69      7.67 o 
  11   1   9        0.70        5.20      7.02 o 
 -13   2   9        8.70        7.92      6.78 o 
 -12   2   9        3.46        4.34      7.52 o 
 -11   2   9        7.54        0.71      7.13 o 
 -10   2   9        0.97        5.83      6.49 o 
  -9   2   9        0.01        6.35      6.35 o 
  -8   2   9       13.34        9.00      6.37 o 
  -7   2   9        0.01        7.24      7.24 o 
  -6   2   9        2.08        9.34      6.66 o 
  -5   2   9        6.32        4.63      7.34 o 
  -4   2   9        9.50        7.30      6.80 o 
  -3   2   9       15.38       24.51      7.82 o 
  -2   2   9        2.89       15.68      7.75 o 
  -1   2   9      129.94      137.22     14.68 o 
   0   2   9       77.07       78.09      7.10 o 
   1   2   9        0.05        6.33      6.33 o 
   2   2   9       16.56        5.81      7.20 o 
   3   2   9        4.86       13.90      5.69 o 
   4   2   9        0.02        3.72      6.81 o 
   5   2   9       37.47       25.68      8.42 o 
   6   2   9        0.44        3.07      5.91 o 
   7   2   9        3.09        5.57      6.94 o 
   8   2   9        0.95        4.83      6.60 o 
   9   2   9        0.01        7.03      7.03 o 
  10   2   9        0.32        0.87      5.47 o 
  11   2   9        3.22        8.69      5.87 o 
 -12   3   9       14.05       11.05      7.56 o 
 -11   3   9        1.72        0.75      7.36 o 
 -10   3   9        3.38        5.68      7.35 o 
  -9   3   9        2.38        0.81      7.28 o 
  -8   3   9        0.10        2.43      6.20 o 
  -7   3   9       21.76       10.56      8.86 o 
  -6   3   9        4.24        7.05      8.22 o 
  -5   3   9        0.20        6.73      5.29 o 
  -4   3   9       20.14       14.64      7.48 o 
  -3   3   9       26.66       43.47      8.94 o 
  -2   3   9       46.90       58.87     10.16 o 
  -1   3   9       38.18       43.10     10.85 o 
   0   3   9       84.79      105.18      9.01 o 
   1   3   9      319.76      317.69     20.08 o 
   2   3   9        5.86        8.62      7.86 o 
   3   3   9       19.87       18.59      7.85 o 
   4   3   9        4.69        3.10      7.52 o 
   5   3   9       24.26       31.47      8.51 o 
   6   3   9        1.94        4.03      6.85 o 
   7   3   9       23.09       27.72      8.17 o 
   8   3   9        0.55        0.79      7.39 o 
   9   3   9        5.48        0.00      7.15 o 
  10   3   9        1.35        6.51      6.51 o 
 -11   4   9       15.86        0.00      9.87 o 
 -10   4   9        0.00        7.91      7.91 o 
  -9   4   9        6.67        8.36      7.33 o 
  -8   4   9        3.60        5.74      7.19 o 
  -7   4   9        1.07        6.61      6.61 o 
  -6   4   9        0.05        0.76      5.99 o 
  -5   4   9        0.02        4.46      6.80 o 
  -4   4   9        5.30        5.94      7.31 o 
  -3   4   9        5.15       11.51      7.39 o 
  -2   4   9       31.67       45.82      9.55 o 
  -1   4   9        2.81        6.67      7.97 o 
   0   4   9       33.41       29.79      6.51 o 
   1   4   9       22.72       21.44      8.65 o 
   2   4   9       55.10       65.30      9.80 o 
   3   4   9        0.03        3.94      6.20 o 
   4   4   9        0.23        8.80      6.10 o 
   5   4   9        5.70        8.86      6.19 o 
   6   4   9        5.33        5.68      7.39 o 
   7   4   9        7.00        8.26      5.94 o 
   8   4   9        0.45        3.36      6.56 o 
  -8   5   9        0.32        2.43      7.28 o 
  -7   5   9        1.84       12.52      7.09 o 
  -6   5   9        9.18       16.67      5.48 o 
  -5   5   9        0.11        2.96      6.69 o 
  -4   5   9       47.60       34.54      9.13 o 
  -3   5   9       25.14       29.82      6.78 o 
  -2   5   9        0.23        3.78      6.75 o 
  -1   5   9       16.34        7.81      8.72 o 
   0   5   9        0.46        5.34      9.06 o 
   1   5   9        0.17        4.72      5.79 o 
   2   5   9       53.55       29.88      8.88 o 
   3   5   9       19.86       21.96      7.35 o 
   4   5   9        0.08       12.59      5.64 o 
   5   5   9        1.35       11.09      5.95 o 
   6   5   9        0.73        7.19      6.04 o 
  -3   6   9        4.05        2.12      7.50 o 
  -2   6   9        2.12        6.92      6.92 o 
  -1   6   9        1.45        5.81      4.84 o 
   0   6   9        6.58        8.07      6.69 o 
 -11   0  10        0.20        3.85      5.18 o 
 -10   0  10       23.46       21.27      7.14 o 
  -9   0  10       33.52       32.68      7.56 o 
  -8   0  10        0.67        5.37      5.50 o 
  -7   0  10       12.83        7.68      6.58 o 
  -6   0  10        0.96        1.51      7.06 o 
  -5   0  10        0.18        7.03      7.22 o 
  -4   0  10        3.10       14.61     10.00 o 
  -3   0  10        0.04        8.63      8.85 o 
  -2   0  10        4.68        8.72      6.92 o 
  -1   0  10       25.41       19.19      8.32 o 
   0   0  10       20.17       24.09      8.60 o 
   1   0  10       19.27       19.38      8.65 o 
   2   0  10       10.76       10.34      7.36 o 
   3   0  10        3.95        1.59      6.68 o 
   4   0  10      127.38      115.69     12.58 o 
   5   0  10       10.86       10.45      8.18 o 
   6   0  10       25.91       26.91      7.89 o 
   7   0  10        3.82        0.00      5.37 o 
   8   0  10        0.00       12.61      6.00 o 
 -10   1  10        0.58       10.38      5.43 o 
  -9   1  10        6.70        2.63      6.73 o 
  -8   1  10       15.75       18.31      6.52 o 
  -7   1  10        3.55        4.62      5.77 o 
  -6   1  10        5.40        7.91      5.37 o 
  -5   1  10        4.40        6.67      6.73 o 
  -4   1  10        0.01        8.03      4.90 o 
  -3   1  10        0.54        3.11      5.98 o 
  -2   1  10        0.04       11.47      5.46 o 
  -1   1  10        0.00        4.85      4.85 o 
   0   1  10        0.10        0.31      3.82 o 
   1   1  10        0.03        6.41      5.12 o 
   2   1  10        0.53        1.46      5.10 o 
   3   1  10       51.44       34.74      8.45 o 
   4   1  10        0.10        9.09      5.25 o 
   5   1  10       34.70       37.16      6.83 o 
   6   1  10        0.37        0.81      5.52 o 
   7   1  10        1.22        1.65      5.51 o 
 -10   2  10        0.82        2.93      6.60 o 
  -9   2  10        2.86        0.76      6.92 o 
  -8   2  10        3.93        7.28      7.28 o 
  -7   2  10        6.70       15.38      7.20 o 
  -6   2  10       23.01       25.76      8.40 o 
  -5   2  10        0.17        7.33      7.65 o 
  -4   2  10        8.64       12.85      6.39 o 
  -3   2  10        2.26        3.55      7.72 o 
  -2   2  10        6.00       14.10      9.98 o 
  -1   2  10        0.21        1.69      5.32 o 
   0   2  10        8.37        7.20      4.94 o 
   1   2  10        8.17        2.21      6.68 o 
   2   2  10       40.73       23.68      8.16 o 
   3   2  10        5.87        6.77      6.26 o 
   4   2  10       15.11       16.79      6.35 o 
   5   2  10        4.16       11.70      6.14 o 
   6   2  10        0.02        1.62      5.71 o 
   7   2  10       12.06       16.21      7.00 o 
  -8   3  10        1.06        3.38      7.30 o 
  -7   3  10       10.42       22.47      8.54 o 
  -6   3  10        5.08        3.21      7.48 o 
  -5   3  10        0.03        3.80      5.52 o 
  -4   3  10        6.99        3.06      7.29 o 
  -3   3  10        0.01        5.95      8.23 o 
  -2   3  10       10.64       10.29     10.20 o 
  -1   3  10       31.88       24.20     11.03 o 
   0   3  10       36.09       37.85      7.06 o 
   1   3  10        2.86        3.27      6.53 o 
   2   3  10       25.77       13.37      8.59 o 
   3   3  10       25.67       26.55      6.80 o 
   4   3  10        0.91        1.60      5.29 o 
   5   3  10        1.77        3.96      5.11 o 
  -5   4  10        0.07        2.93      6.39 o 
  -4   4  10       61.26       58.56     10.06 o 
  -3   4  10      147.61      149.68     15.39 o 
  -2   4  10       31.56       23.68      9.39 o 
  -1   4  10        0.23        8.37      8.37 o 
   0   4  10        8.41        5.18      5.31 o 
   1   4  10       23.66       26.59      6.87 o 
   2   4  10        8.24        5.67      6.62 o 
                                                 
